# Supplementary material for: Lipid metabolism impairment in patients with sepsis secondary to hospital acquired pneumonia, a proteomic analysis
Source: Clin Proteomics. 2019 Jul 16;16:29. doi: 10.1186/s12014-019-9252-2 (PMC6631513; doi:10.1186/s12014-019-9252-2)
Supplement: Supplementary file 1 — Additional file 1. Proteomics Quantification - Raw and processed data. [file 12014_2019_9252_MOESM1_ESM.xls]

## Sheet: Raw data
Additional File 1. Proteomics Quantification - Raw and processed data.
#IsobariQ v1.3
#Proteins identified: 220
#------------------- General settings -------------------
#msmsMatchThreshold: 0.1
#useIonscoreCutoff: 1
#ionscoreCutoff: 15
#ionscoreRemoveValue: 15
#proteinRemoveValue: 2
#significance: 0.05
#maximumProteins: 300
#useMudpitScoring: 1
#useStandardScoring: 0
#requireBoldRed: 0
#useUniqueAndRazor: 1
#useOnlyUnique: 0
#quantificationMethod: 2
#ETDdata: 0
#normalizePrRawFile: 0
#nameOfCurrentDatFile: C:/Users/user/Desktop/Analysis/HAP_raw data/F001292.dat
#regexpRawfile: (.+)\.\d+\.\d+\.\d+
#regexpRetentiontime:
#regexpScannumber: \.(\d+)\.
#InformationString: 9580 MSMS spectra loaded, 220 proteins identified. FDR: 1.10%.
#------------------- Reporter ion settings -------------------
#reporterNames: 113,114,115,116,117,118,119,121
#reporterMasses: 113.107873,114.111228,115.108263,116.111618,117.114973,118.112008,119.115363,121.122072
#ratioNames: 114/113,115/113,116/113,117/113,118/113,119/113,121/113
#msmsMatchThresholdReporterIons: 0.1
#useCorrectionMatrix: 1
#
Protein Groups	Score	Protein	#Peptides	Ratio 114/113	Normalized Ratio 114/113	Significance 114/113	BH Significance 114/113	Variability 114/113	Ratio Count 114/113	Ratio 115/113	Normalized Ratio 115/113	Significance 115/113	BH Significance 115/113	Variability 115/113	Ratio Count 115/113	Ratio 116/113	Normalized Ratio 116/113	Significance 116/113	BH Significance 116/113	Variability 116/113	Ratio Count 116/113	Ratio 117/113	Normalized Ratio 117/113	Significance 117/113	BH Significance 117/113	Variability 117/113	Ratio Count 117/113	Ratio 118/113	Normalized Ratio 118/113	Significance 118/113	BH Significance 118/113	Variability 118/113	Ratio Count 118/113	Ratio 119/113	Normalized Ratio 119/113	Significance 119/113	BH Significance 119/113	Variability 119/113	Ratio Count 119/113	Ratio 121/113	Normalized Ratio 121/113	Significance 121/113	BH Significance 121/113	Variability 121/113	Ratio Count 121/113	Retention Time	Rawfile
A1AT_HUMAN;A1ATR_HUMAN	20040	1	619	1.24	1.14	0.364	0.523	0.155	548	1.29	1.18	0.402	0.53	0.181	560	1.43	1.12	0.408	0.478	0.178	521	1.58	1.18	0.269	0.51	0.178	536	1.32	1.25	0.33	0.522	0.184	531	1.14	1.19	0.27	0.534	0.21	600	1.4	1.25	0.251	0.612	0.266	612
TLNQPDSQLQLTTGNGLFLSEGLK	120.12	0		1.17	1.16					1.29	1.25					-1	-1					1.71	1.34					0.05	0.29					1.26	1.36					1.47	1.39
VFSNGADLSGVTEEAPLK	116.67	0		1.51	1.54					1.64	1.7					1.32	1.16					2.4	1.98					-1	-1					1.2	1.42					2.18	2.13
VFSNGADLSGVTEEAPLK	116.5	0		1.51	1.66					1.46	1.66					1.58	1.44					2.22	1.99					-1	-1					0.02	0.07					2.18	2.27
TLNQPDSQLQLTTGNGLFLSEGLK	114.84	0		-1	-1					0.92	1					2.11	1.72					-1	-1					-1	-1					1.05	1.23					1.16	1.17
TLNQPDSQLQLTTGNGLFLSEGLK	114.2	0		1.97	1.35					1.2	0.99					2.81	1.54					-1	-1					3.09	2					2.57	1.79					2.01	1.47
TLNQPDSQLQLTTGNGLFLSEGLK	113.54	0		1.62	1.31					1.54	1.26					2.99	1.82					2.25	1.46					-1	-1					1.91	1.64					1.84	1.5
TLNQPDSQLQLTTGNGLFLSEGLK	111.27	0		8.88	1.99					8.78	1.98					9.72	1.97					8.54	1.79					12.56	2.84					5.16	1.61					8.68	2.36
VFSNGADLSGVTEEAPLK	111.17	0		1.29	1.42					1.22	1.38					1.62	1.46					-1	-1					-1	-1					1.13	1.41					1.92	1.99
VFSNGADLSGVTEEAPLK	111.05	0		1.25	1.41					-1	-1					-1	-1					2.09	1.9					-1	-1					1.31	1.66					0.01	0.03
VFSNGADLSGVTEEAPLK	111.05	0		-1	-1					-1	-1					-1	-1					-1	-1					-1	-1					-1	-1					-1	-1
TLNQPDSQLQLTTGNGLFLSEGLK	108.57	0		-1	-1					1.82	1.85					-1	-1					2.02	1.67					2.66	2.82					1.7	1.92					1.65	1.63
TLNQPDSQLQLTTGNGLFLSEGLK	108.38	0		1.3	1.09					1.57	1.2					0.77	0.8					1.54	1.09					0.79	0.88					1.14	1.09					0.69	0.81
VFSNGADLSGVTEEAPLK	107.68	0		-1	-1					1.32	1.51					-1	-1					2.09	1.89					1.41	1.7					1.35	1.71					0.02	0.04
TLNQPDSQLQLTTGNGLFLSEGLK	107.57	0		1.05	1.14					-1	-1					1.16	1.05					1.21	1.08					1.21	1.4					1	1.22					1.29	1.32
TLNQPDSQLQLTTGNGLFLSEGLK	107.51	0		1.14	1.27					-1	-1					0.02	0.06					-1	-1					1.36	1.64					1.07	1.35					1.28	1.35
VFSNGADLSGVTEEAPLK	107.43	0		1.4	1.52					-1	-1					0.02	0.09					0.03	0.1					-1	-1					1.13	1.4					1.9	1.95
TLNQPDSQLQLTTGNGLFLSEGLK	107.03	0		1.55	1.53					-1	-1					1.21	1.07					1.5	1.27					1.48	1.6					0.82	1					1.31	1.31
TLNQPDSQLQLTTGNGLFLSEGLK	106.61	0		1.5	1.32					0.33	0.53					0.53	0.65					0.82	0.79					0.93	1					0.68	0.84					0.75	0.82
TLNQPDSQLQLTTGNGLFLSEGLK	106.56	0		1.03	1.07					1.12	1.15					1.24	1.07					2.28	1.76					0.01	0.23					0.03	0.24					1.31	1.29
VFSNGADLSGVTEEAPLK	106.13	0		1.22	1.35					1.27	1.44					1.66	1.5					2.01	1.81					-1	-1					1.24	1.55					1.78	1.85
TLNQPDSQLQLTTGNGLFLSEGLK	106.08	0		1.35	1.5					1.01	1.16					1.32	1.21					-1	-1					1.35	1.63					0.98	1.24					1.08	1.15
TLNQPDSQLQLTTGNGLFLSEGLK	105.79	0		-1	-1					0.91	1.02					1.52	1.34					1.96	1.7					1.71	1.96					1	1.23					1.37	1.41
TLNQPDSQLQLTTGNGLFLSEGLK	105.6	0		1.49	1.62					-1	-1					0.02	0.08					-1	-1					1.53	1.82					1.11	1.38					1.1	1.16
TLNQPDSQLQLTTGNGLFLSEGLK	105.57	0		1.42	1.53					1.39	1.54					1.8	1.59					1.61	1.43					1.71	1.99					1.43	1.74					0.02	0.08
VFSNGADLSGVTEEAPLK	105.42	0		0.95	1.05					1.07	1.2					1.42	1.27					1.31	1.17					1.09	1.29					1.18	1.45					0.03	0.1
TLNQPDSQLQLTTGNGLFLSEGLK	105.34	0		0.64	0.74					-1	-1					0.98	0.9					1.08	0.98					0.02	0.14					0.86	1.06					0.72	0.78
TLNQPDSQLQLTTGNGLFLSEGLK	104.62	0		-1	-1					0.03	0.13					1.59	1.39					1.49	1.3					1.33	1.53					0.01	0.12					1.52	1.54
TLNQPDSQLQLTTGNGLFLSEGLK	102.65	0		2.16	2.19					0.97	1.07					1.63	1.41					2.13	1.8					1.62	1.82					1.26	1.5					1.79	1.79
TLNQPDSQLQLTTGNGLFLSEGLK	102.13	0		9.74	2.03					7.43	1.71					10.18	1.95					9.99	1.9					0.84	0.84					7.08	1.87					11.81	2.82
TLNQPDSQLQLTTGNGLFLSEGLK	101.47	0		1.18	1.22					0.98	1.06					1.46	1.25					1.1	0.98					1.64	1.77					1.02	1.2					1.29	1.29
VFSNGADLSGVTEEAPLK	99.92	0		1.12	1.23					1.06	1.19					1.56	1.4					-1	-1					1.28	1.52					1.11	1.38					0.02	0.08
TLNQPDSQLQLTTGNGLFLSEGLK	99.07	0		1.31	1.31					1.05	1.1					1.03	0.94					1.05	0.94					-1	-1					0.88	1.05					0.48	0.58
GTEAAGAMFLEAIPMSIPPEVK	98.74	0		2.17	1.65					0.81	0.85					2.22	1.49					1.89	1.31					1.5	1.36					0.14	0.47					3.02	2.28
VFSNGADLSGVTEEAPLK	97.12	0		-1	-1					1.29	1.48					1.35	1.24					1.76	1.6					1.4	1.69					1.1	1.39					1.6	1.68
VFSNGADLSGVTEEAPLK	96.94	0		61.89	5.39					49.37	4.65					65.51	5.14					96.09	7.1					55.19	5.72					64.8	6.83					53.51	6.21
VFSNGADLSGVTEEAPLK	96.64	0		1.24	1.38					1.19	1.37					1.29	1.19					1.85	1.69					1.3	1.58					1.26	1.6					1.66	1.75
VFSNGADLSGVTEEAPLK	96.64	0		1.33	1.49					1.29	1.49					1.63	1.5					1.89	1.72					1.5	1.83					-1	-1					1.66	1.75
GTEAAGAMFLEAIPMSIPPEVK	96.62	0		2.28	1.62					1.27	1.09					2.43	1.52					2.92	1.72					2.24	1.75					1.88	1.57					0.2	0.51
VFSNGADLSGVTEEAPLK	96.61	0		1.17	1.3					1.33	1.51					1.75	1.58					1.94	1.75					-1	-1					1.28	1.61					1.94	2.03
TLNQPDSQLQLTTGNGLFLSEGLK	96.09	0		0.43	0.7					2.33	1.5					1.34	1.01					1.68	1.12					1.19	1.07					0.2	0.58					1.65	1.29
TLNQPDSQLQLTTGNGLFLSEGLK	96.04	0		1.49	1.44					1.41	1.4					-1	-1					1.95	1.54					2.06	2.09					1.28	1.42					1.73	1.64
TLNQPDSQLQLTTGNGLFLSEGLK	95.91	0		1.27	1.17					1.01	0.99					-1	-1					2.45	1.66					-1	-1					0.84	0.96					1.34	1.23
VFSNGADLSGVTEEAPLK	95.45	0		82.04	6.24					69.9	5.7					73.02	5.13					90.62	6.11					72.5	6.58					51.38	5.06					83.02	8.33
VFSNGADLSGVTEEAPLK	95.39	0		1.18	1.09					1.05	0.99					0.67	0.74					0.99	0.88					0.83	0.92					0.58	0.77					0.52	0.68
TLNQPDSQLQLTTGNGLFLSEGLK	95.23	0		4.5	1.75					2.32	1.18					8	2.37					2.08	1.09					4.48	1.91					3.28	1.6					2.92	1.52
GTEAAGAMFLEAIPMSIPPEVK	95.08	0		-1	-1					1.39	1.29					1.34	1.1					1.22	1.02					1.36	1.36					1.03	1.13					1.5	1.38
TLNQPDSQLQLTTGNGLFLSEGLK	94.7	0		1.73	1.34					0.37	0.6					-1	-1					2.1	1.36					1.39	1.24					1.09	1.09					0.75	0.83
GTEAAGAMFLEAIPMSIPPEVK	94.18	0		1.4	1.43					1.86	1.89					-1	-1					-1	-1					1.27	1.43					2	2.24					1.95	1.9
VFSNGADLSGVTEEAPLK	93.97	0		1.23	1.37					1.08	1.24					1.55	1.41					-1	-1					1.4	1.69					-1	-1					1.75	1.83
TLNQPDSQLQLTTGNGLFLSEGLK	93.9	0		1.59	1.62					1.5	1.57					-1	-1					1.96	1.64					-1	-1					1.21	1.42					1.32	1.33
GTEAAGAMFLEAIPMSIPPEVK	93.25	0		1.19	1.31					1.25	1.43					1.39	1.27					-1	-1					1.4	1.68					1.03	1.3					0.03	0.07
TLNQPDSQLQLTTGNGLFLSEGLK	92.99	0		-1	-1					1.02	1.08					1.57	1.32					1.67	1.38					0.01	0.19					0.84	1.01					0.74	0.81
GTEAAGAMFLEAIPMSIPPEVK	92.98	0		1.85	1.32					1.77	1.27					1.62	1.13					2.21	1.33					1.75	1.37					1.6	1.32					2.73	1.87
GTEAAGAMFLEAIPMSIPPEVK	92.86	0		1.45	1.51					-1	-1					1.4	1.23					-1	-1					1.59	1.79					1.11	1.33					2.35	2.32
VFSNGADLSGVTEEAPLK	92.25	0		1.34	1.33					1.38	1.38					0	0.23					-1	-1					1.87	1.92					0.01	0.22					0.05	0.23
GTEAAGAMFLEAIPMSIPPEVK	91.73	0		2.04	1.33					2.18	1.37					0.56	0.74					1.08	0.89					1.07	0.99					1.22	1.08					1.15	1.03
GTEAAGAMFLEAIPMSIPPEVK	91.6	0		1.82	1.33					3.44	2.11					0.79	0.81					1.06	0.9					0.92	0.95					1.7	1.4					1.78	1.39
TLNQPDSQLQLTTGNGLFLSEGLK	91.58	0		1.49	1.53					1.03	1.12					1.36	1.19					1.36	1.18					0	0.14					0.03	0.17					1.34	1.36
TLNQPDSQLQLTTGNGLFLSEGLK	91.28	0		1.31	1.22					-1	-1					1.44	1.15					1.45	1.15					0.91	1					1.02	1.11					1.23	1.17
GTEAAGAMFLEAIPMSIPPEVK	91.13	0		1.1	0.99					1.72	1.25					1.68	1.15					0.82	0.8					0.21	0.58					1.31	1.17					0.52	0.72
GTEAAGAMFLEAIPMSIPPEVK	90.87	0		1.09	1.18					1.22	1.33					1.69	1.47					1.53	1.34					-1	-1					0.04	0.15					1.88	1.89
TLNQPDSQLQLTTGNGLFLSEGLK	90.6	0		0.57	0.73					0.02	0.33					0.73	0.75					1.05	0.92					0.96	1.03					0.47	0.68					0.55	0.69
TLNQPDSQLQLTTGNGLFLSEGLK	89.97	0		1.21	1.34					0.91	1.05					1.56	1.42					1.46	1.32					1.32	1.59					1.05	1.33					1.2	1.27
VFSNGADLSGVTEEAPLK	89.34	0		1.12	1.16					2.41	2.31					-1	-1					2.23	1.77					1.95	2.04					1.69	1.85					1.86	1.78
TLNQPDSQLQLTTGNGLFLSEGLK	88.97	0		0.84	0.9					0.97	0.97					0.1	0.4					1.32	1.07					0.92	1					0.64	0.81					0.42	0.59
TLNQPDSQLQLTTGNGLFLSEGLK	88.79	0		-1	-1					1.56	1.33					1.83	1.33					1.47	1.13					0.99	1.05					1.55	1.48					1.06	1.04
GTEAAGAMFLEAIPMSIPPEVK	88.48	0		2.43	1.07					7.54	1.8					3.24	1.16					0.98	0.84					2.62	1.15					3.65	1.34					9.49	2.52
GTEAAGAMFLEAIPMSIPPEVK	88.18	0		-1	-1					1.28	1.4					0.99	0.91					1.66	1.45					0.85	1.02					0.93	1.15					0.1	0.18
TLNQPDSQLQLTTGNGLFLSEGLK	88	0		1.85	1.8					1.42	1.45					1.7	1.42					1.84	1.51					1.74	1.87					1.02	1.2					1.4	1.39
GTEAAGAMFLEAIPMSIPPEVK	87.46	0		1.72	1.12					0.79	0.79					5.33	2.01					1.84	1.08					1.48	1.1					2.54	1.5					1.84	1.25
GTEAAGAMFLEAIPMSIPPEVK	87.21	0		1.19	1.28					1.05	1.17					1.51	1.34					-1	-1					-1	-1					1.45	1.73					2.01	2.02
TLNQPDSQLQLTTGNGLFLSEGLK	87.17	0		2.33	1.39					3.66	1.87					2.99	1.49					0.23	0.63					2.67	1.64					2.65	1.67					2.74	1.7
GTEAAGAMFLEAIPMSIPPEVK	86.98	0		6.5	2.55					5.69	2.35					-1	-1					7.24	2.48					7.25	3.13					4.61	2.26					4.64	2.29
GTEAAGAMFLEAIPMSIPPEVK	86.8	0		0.93	1.04					1.15	1.31					1.1	1.01					1.43	1.3					-1	-1					1.04	1.31					1.63	1.7
GTEAAGAMFLEAIPMSIPPEVK	86.51	0		1.22	1.3					1.34	1.45					1.42	1.25					1.4	1.23					1.44	1.65					1.02	1.25					1.89	1.91
TLNQPDSQLQLTTGNGLFLSEGLK	86.44	0		1.29	1.37					0.86	0.96					1.51	1.32					2	1.7					1.65	1.86					1.23	1.47					1.33	1.36
GTEAAGAMFLEAIPMSIPPEVK	86.01	0		0.89	0.92					1.13	1.04					-1	-1					2.09	1.42					1.02	1.05					1.05	1.09					1.51	1.32
GTEAAGAMFLEAIPMSIPPEVK	85.82	0		0.86	0.94					-1	-1					1.67	1.41					-1	-1					1.17	1.31					1.22	1.41					1.49	1.47
TLNQPDSQLQLTTGNGLFLSEGLK	85.73	0		1.7	1.51					1.19	1.15					1.48	1.19					1.03	0.91					1.33	1.34					1.07	1.17					1.32	1.25
GTEAAGAMFLEAIPMSIPPEVK	85.7	0		0.81	0.89					1.1	1.13					1.73	1.4					1.96	1.54					-1	-1					1.52	1.64					0.04	0.23
GTEAAGAMFLEAIPMSIPPEVK	85.58	0		0.97	0.96					1.19	1.05					1.43	1.09					1.05	0.9					0.91	0.97					0.74	0.87					1.77	1.46
GTEAAGAMFLEAIPMSIPPEVK	85.54	0		1.25	1.16					2.03	1.69					2.81	1.9					1.88	1.37					1.99	1.79					2.59	2.31					2.88	2.34
GTEAAGAMFLEAIPMSIPPEVK	84.79	0		3.53	1.38					3.75	1.39					3.39	1.29					6.54	1.8					6.53	2.18					3.61	1.52					4.3	1.75
GTEAAGAMFLEAIPMSIPPEVK	84.7	0		1.13	1.08					1.47	1.3					-1	-1					2.28	1.58					2.07	1.83					1.66	1.59					1.65	1.45
TLNQPDSQLQLTTGNGLFLSEGLK	84.64	0		1.42	1.24					0.72	0.79					1.21	1.01					1.12	0.95					0.96	1.02					1.08	1.12					0.72	0.81
GTEAAGAMFLEAIPMSIPPEVK	84.48	0		2.8	1.82					1.99	1.43					0.65	0.75					2.02	1.29					0.94	0.97					0.09	0.49					2.45	1.78
ITPNLAEFAFSLYR	84.47	0		0.95	0.98					2.06	1.77					0.88	0.83					0.96	0.87					0.8	0.92					1.35	1.4					2.23	1.92
TLNQPDSQLQLTTGNGLFLSEGLK	84.21	0		1.07	1.14					1.08	1.16					1.86	1.57					-1	-1					1.55	1.72					0.81	1					1.73	1.71
GTEAAGAMFLEAIPMSIPPEVK	84.21	0		1.52	1.37					0.73	0.81					1.33	1.09					1.27	1.05					0.91	1.01					1.02	1.12					1.69	1.52
TLNQPDSQLQLTTGNGLFLSEGLK	84.1	0		0.59	0.74					1.14	1.09					0.7	0.74					0.52	0.63					0.77	0.9					0.66	0.82					0.72	0.8
GTEAAGAMFLEAIPMSIPPEVK	83.84	0		1.25	1.15					-1	-1					0.98	0.89					0.03	0.37					1.06	1.1					1.35	1.34					1.93	1.63
GTEAAGAMFLEAIPMSIPPEVK	83.51	0		1.93	1.61					1.7	1.47					1.44	1.14					2.88	1.92					1.85	1.69					1.14	1.2					0.09	0.35
GTEAAGAMFLEAIPMSIPPEVK	83.32	0		1.39	1.26					1.35	1.23					2.22	1.57					1.89	1.38					1.8	1.66					0.95	1.05					1.81	1.58
GTEAAGAMFLEAIPMSIPPEVK	83.11	0		2.94	1.28					5.06	1.71					6.85	1.93					6.65	1.86					8.37	2.69					2.99	1.4					7.95	2.76
GTEAAGAMFLEAIPMSIPPEVK	83.09	0		1.53	1.12					0.82	0.81					0.57	0.75					1.16	0.91					0.56	0.77					0.48	0.73					3.14	1.89
TLNQPDSQLQLTTGNGLFLSEGLK	83.06	0		1.24	1.25					0.94	1					1.95	1.58					-1	-1					1.33	1.44					0.82	0.99					0.81	0.87
GTEAAGAMFLEAIPMSIPPEVK	83.05	0		1.05	1.12					1.49	1.56					1.11	1					1.6	1.37					1.44	1.61					1.33	1.55					1.64	1.63
VFSNGADLSGVTEEAPLK	82.93	0		-1	-1					0.76	0.86					1.16	1.03					1.47	1.26					0.82	0.98					0.82	1.01					1.3	1.3
TLNQPDSQLQLTTGNGLFLSEGLK	82.89	0		1	1.04					-1	-1					1.1	0.97					1.07	0.95					1.34	1.41					0.51	0.7					0.8	0.86
GTEAAGAMFLEAIPMSIPPEVK	82.78	0		0.67	0.8					1.41	1.06					1.65	1.1					1.68	1.1					0.2	0.6					2.71	1.79					1.53	1.21
TLNQPDSQLQLTTGNGLFLSEGLK	82.73	0		1.52	1.08					1.39	0.99					1.42	1					3.32	1.49					1.4	1.08					0.26	0.66					2.62	1.58
TLNQPDSQLQLTTGNGLFLSEGLK	82.62	0		0.88	0.91					1.04	0.97					1.19	0.98					1.1	0.93					0.29	0.59					1.05	1.07					0.09	0.44
GTEAAGAMFLEAIPMSIPPEVK	82.44	0		-1	-1					-1	-1					-1	-1					-1	-1					-1	-1					-1	-1					-1	-1
GTEAAGAMFLEAIPMSIPPEVK	82.4	0		1.97	1.38					1.78	1.28					0.29	0.62					2.25	1.35					3.86	2.46					1.29	1.16					2.21	1.6
GTEAAGAMFLEAIPMSIPPEVK	82.34	0		0	0.33					1.19	1.14					0.66	0.7					1.38	1.11					0.99	1.07					0.66	0.83					1.66	1.5
GTEAAGAMFLEAIPMSIPPEVK	82.3	0		2.84	2.15					1.83	1.53					3.13	2.03					3.68	2.31					2.25	1.95					1.37	1.36					2.8	2.25
VFSNGADLSGVTEEAPLK	82.25	0		-1	-1					1	1.04					0.84	0.81					1.25	1.06					0.69	0.84					1.05	1.19					1.16	1.15
GTEAAGAMFLEAIPMSIPPEVK	82.16	0		20.74	3.2					11.84	2.16					14.24	2.26					-1	-1					8.99	1.99					9.22	2.07					13.68	2.91
GTEAAGAMFLEAIPMSIPPEVK	81.91	0		0.38	0.73					2.65	1.31					1.82	1.07					3.97	1.55					-1	-1					4.25	2					4.35	2.06
TLNQPDSQLQLTTGNGLFLSEGLK	81.8	0		1.28	1.31					0.62	0.72					1.01	0.92					0.88	0.82					0.94	1.09					0.92	1.1					1.04	1.07
TLNQPDSQLQLTTGNGLFLSEGLK	81.68	0		4.65	1.21					4.26	1.12					14.15	2.01					-1	-1					9.01	1.79					7.81	1.68					6.9	1.67
GTEAAGAMFLEAIPMSIPPEVK	81.63	0		53.36	5.09					-1	-1					-1	-1					59.79	5.04					44.76	5.11					36.33	4.44					81	9.66
TLNQPDSQLQLTTGNGLFLSEGLK	81.52	0		26.52	6.17					16.07	4.16					14.94	3.41					20.66	4.41					26.51	7.18					20	5.79					19.68	5.9
GTEAAGAMFLEAIPMSIPPEVK	81.4	0		2.53	1.57					1.46	1.1					1.83	1.18					3.39	1.71					2.22	1.56					1.67	1.32					3.62	2.24
GTEAAGAMFLEAIPMSIPPEVK	81.4	0		1.51	1.58					0.97	1.08					1.24	1.11					1.32	1.17					1.41	1.61					0.9	1.11					1.49	1.51
GTEAAGAMFLEAIPMSIPPEVK	81.3	0		0.84	0.92					0.92	1					0.94	0.87					0.88	0.82					1.4	1.53					1.03	1.21					1.49	1.47
ITPNLAEFAFSLYR	80.77	0		0.93	0.94					1.58	1.3					1.77	1.27					1.49	1.12					1.43	1.31					0.8	0.92					1.52	1.32
GTEAAGAMFLEAIPMSIPPEVK	80.25	0		0.66	0.79					0.7	0.77					0.13	0.49					1.41	1.07					0.98	1.01					0.11	0.46					1.07	1.03
VFSNGADLSGVTEEAPLK	80.25	0		0.57	0.76					0.81	0.82					1.75	1.18					1.38	1.02					1.72	1.36					0.76	0.87					1.42	1.19
GTEAAGAMFLEAIPMSIPPEVK	80.11	0		1.21	1.2					0.82	0.89					1.2	1.04					1.57	1.26					0.99	1.1					0.63	0.8					1.49	1.42
VFSNGADLSGVTEEAPLK	80.11	0		1.21	1.18					1.31	1.25					1.33	1.11					-1	-1					1.6	1.58					1.53	1.57					1.51	1.41
GTEAAGAMFLEAIPMSIPPEVK	80.05	0		0.71	0.82					1.24	1.06					0.36	0.62					0.62	0.71					1.66	1.39					1.83	1.52					1.04	1
VFSNGADLSGVTEEAPLK	80	0		-1	-1					2.13	1.82					2.7	1.89					-1	-1					1.68	1.61					1.27	1.33					0.09	0.33
GTEAAGAMFLEAIPMSIPPEVK	79.92	0		1.87	1.06					3.1	1.28					1.81	1.02					2.63	1.14					2.51	1.26					2.73	1.33					3.97	1.7
TLNQPDSQLQLTTGNGLFLSEGLK	79.2	0		-1	-1					1.14	1.24					1.08	0.98					1.25	1.11					1.56	1.75					1.03	1.24					0.04	0.14
GTEAAGAMFLEAIPMSIPPEVK	79.09	0		-1	-1					-1	-1					-1	-1					-1	-1					-1	-1					-1	-1					-1	-1
ITPNLAEFAFSLYR	78.59	0		1.55	1.25					3.62	2.35					0.57	0.7					2.37	1.48					0.04	0.44					0.05	0.45					2.47	1.84
GTEAAGAMFLEAIPMSIPPEVK	78.48	0		0.78	0.86					1.21	1.08					-1	-1					1.45	1.1					0.78	0.88					0.27	0.56					1.07	1.04
VFSNGADLSGVTEEAPLK	78.42	0		1.53	1.42					1.86	1.69					0.93	0.86					1.35	1.11					1.2	1.26					1.44	1.51					1.1	1.09
VFSNGADLSGVTEEAPLK	78.28	0		2.69	1.43					0.22	0.6					-1	-1					5.55	2.07					1.66	1.17					1.41	1.09					1.79	1.24
DTEEEDFHVDQVTTVK	77.83	0		218.14	6.33					-1	-1					307.08	7.76					243.87	6.28					-1	-1					204.35	7.32					3.77	0.98
GTEAAGAMFLEAIPMSIPPEVK	77.7	0		0.59	0.74					0.06	0.36					1.37	1.1					1.32	1.06					0.93	1.01					0.95	1.05					0.16	0.42
GTEAAGAMFLEAIPMSIPPEVK	77.63	0		1.09	0.96					0.18	0.55					0.58	0.75					0.61	0.74					0.15	0.58					1.45	1.18					0.98	0.95
GTEAAGAMFLEAIPMSIPPEVK	77.57	0		0.79	0.88					0.61	0.72					-1	-1					1.07	0.96					-1	-1					0.81	1					1.04	1.08
TLNQPDSQLQLTTGNGLFLSEGLK	77.52	0		1.45	1.17					0.83	0.83					1.46	1.08					1.16	0.94					1.27	1.15					0.53	0.75					1.19	1.08
GTEAAGAMFLEAIPMSIPPEVK	77.36	0		-1	-1					-1	-1					-1	-1					-1	-1					-1	-1					-1	-1					-1	-1
GTEAAGAMFLEAIPMSIPPEVK	77.18	0		-1	-1					-1	-1					-1	-1					-1	-1					-1	-1					-1	-1					-1	-1
GTEAAGAMFLEAIPMSIPPEVK	77.15	0		0.48	0.68					0.91	0.91					1.1	0.95					1.12	0.95					0.62	0.79					0.54	0.74					0.8	0.86
GTEAAGAMFLEAIPMSIPPEVK	76.94	0		1.05	1.05					1.35	1.26					0.43	0.57					1.1	0.95					1.15	1.19					1.37	1.4					1.74	1.56
VFSNGADLSGVTEEAPLK	76.93	0		3.41	1.3					6.32	1.8					3.55	1.27					1.36	0.91					3.12	1.32					3.62	1.45					4.4	1.69
TLNQPDSQLQLTTGNGLFLSEGLK	76.71	0		0.71	0.81					1.18	1.08					0.93	0.87					3	1.91					1.05	1.08					1.26	1.26					1.77	1.51
VFSNGADLSGVTEEAPLK	76.56	0		1.16	1.02					1.08	0.95					0.83	0.82					1.61	1.11					-1	-1					1.8	1.44					1.23	1.09
VFSNGADLSGVTEEAPLK	76.45	0		0.25	0.65					2.28	1.39					1.67	1.1					0.95	0.85					3.15	1.9					1.5	1.2					1.63	1.24
GTEAAGAMFLEAIPMSIPPEVK	76.14	0		1.02	0.91					1.5	1.01					2.97	1.4					0.31	0.68					1.38	1.06					0.63	0.8					2.59	1.53
GTEAAGAMFLEAIPMSIPPEVK	75.77	0		0.4	0.67					1.38	1.12					0.8	0.81					2.1	1.33					0.05	0.47					0.68	0.83					1.43	1.21
TLNQPDSQLQLTTGNGLFLSEGLK	75.72	0		-1	-1					1.75	1.6					1.38	1.14					2.01	1.51					-1	-1					1.03	1.15					1.13	1.11
TLNQPDSQLQLTTGNGLFLSEGLK	75.62	0		0.96	0.97					0.95	0.95					1.62	1.24					1.47	1.14					1.25	1.24					0.96	1.06					0.55	0.68
DTEEEDFHVDQVTTVK	75.43	0		1.02	1.1					0.92	1.02					-1	-1					1.56	1.35					1.35	1.54					0.66	0.84					0.02	0.12
GTEAAGAMFLEAIPMSIPPEVK	75.34	0		0.79	0.87					1.12	1.07					-1	-1					0.97	0.87					0.98	1.04					1.28	1.3					1.72	1.51
TLNQPDSQLQLTTGNGLFLSEGLK	75.3	0		4.69	1.6					3.11	1.26					0.69	0.82					6.6	1.81					2.11	1.15					3.77	1.56					2.74	1.36
ITPNLAEFAFSLYR	75.2	0		16.53	1.72					36.45	2.92					33.66	2.51					39.47	2.76					-1	-1					33.67	3.16					1.42	0.92
VFSNGADLSGVTEEAPLK	74.94	0		1.17	1.3					1.31	1.51					-1	-1					1.88	1.71					-1	-1					1.44	1.82					1.59	1.67
TLNQPDSQLQLTTGNGLFLSEGLK	74.92	0		5.72	2.25					1.64	1.04					3.53	1.51					3.43	1.46					4.19	2					3.74	1.89					3.85	1.96
TLNQPDSQLQLTTGNGLFLSEGLK	74.89	0		22.39	3.43					18.11	2.99					30.28	3.98					22.25	3.09					22.5	3.95					18.59	3.5					37.93	6.8
VFSNGADLSGVTEEAPLK	74.86	0		1.03	0.92					1.48	1.03					2.05	1.18					-1	-1					1.93	1.3					0.99	0.94					1.31	1.07
FNKPFVFLMIEQNTK	74.79	0		-1	-1					1.16	1.19					-1	-1					2.57	1.98					1.2	1.31					1.2	1.35					1.79	1.7
TLNQPDSQLQLTTGNGLFLSEGLK	74.56	0		2.08	1.63					2.16	1.7					3.08	1.96					2.27	1.53					2.74	2.24					2.1	1.86					1.93	1.61
GTEAAGAMFLEAIPMSIPPEVK	74.44	0		1.81	1.17					0.95	0.84					2.13	1.19					4.03	1.69					1.79	1.23					3.03	1.73					1.19	1.02
ITPNLAEFAFSLYR	73.67	0		1.28	1.27					1.51	1.47					-1	-1					1.59	1.29					1.14	1.24					1.51	1.63					2.43	2.21
VFSNGADLSGVTEEAPLK	73.3	0		0.93	0.98					1.51	1.44					-1	-1					1.97	1.52					2.4	2.31					1.39	1.49					0.09	0.29
TLNQPDSQLQLTTGNGLFLSEGLK	72.97	0		1.74	1.4					1.85	1.47					0.92	0.86					0.88	0.83					0.78	0.89					1.18	1.18					1.62	1.39
TLNQPDSQLQLTTGNGLFLSEGLK	72.81	0		0.65	0.8					0.34	0.62					1	0.89					1.07	0.89					1.72	1.3					1.56	1.25					0.22	0.59
VFSNGADLSGVTEEAPLK	72.6	0		1.65	1.36					2.62	1.95					1.16	0.98					1.04	0.9					2.24	1.86					1.38	1.33					1.93	1.59
DTEEEDFHVDQVTTVK	72	0		1.79	1.62					1.3	1.26					1.62	1.3					1.81	1.41					2.24	2.14					0.03	0.28					2.32	2.06
ITPNLAEFAFSLYR	71.75	0		0.75	0.84					0.93	0.98					0.51	0.58					0.94	0.86					0.65	0.8					0.58	0.76					1.7	1.6
VFSNGADLSGVTEEAPLK	71.45	0		172.31	31.12					183.18	35.28					182.8	29.13					265.97	41.81					-1	-1					175.47	39.3					203.19	47.37
VFSNGADLSGVTEEAPLK	71.25	0		1.45	1.4					1.02	1.06					1.83	1.46					1.22	1.05					0.95	1.07					1.05	1.2					1.86	1.74
GTEAAGAMFLEAIPMSIPPEVK	71.17	0		1.19	1.05					1.47	1.16					1.61	1.14					1.67	1.15					1.87	1.48					0.76	0.87					2.37	1.73
GTEAAGAMFLEAIPMSIPPEVK	71.12	0		1.04	0.89					2.3	1.11					2.05	1.07					1.8	1					0.83	0.85					2.96	1.4					2.81	1.4
TLNQPDSQLQLTTGNGLFLSEGLK	71.11	0		2.15	2.04					1.7	1.69					1.98	1.62					2.23	1.78					-1	-1					1.49	1.67					0.2	0.33
TLNQPDSQLQLTTGNGLFLSEGLK	71.05	0		2.44	1.86					1.82	1.49					0.09	0.43					2.3	1.55					3.71	2.91					2.2	1.93					2.4	1.93
VFSNGADLSGVTEEAPLK	71.02	0		3.47	1.46					3.86	1.53					2.51	1.18					1.81	1.02					2.58	1.34					3.05	1.49					3.33	1.62
VFSNGADLSGVTEEAPLK	70.54	0		0.99	1.01					1.4	1.32					1.43	1.17					1.4	1.14					0.81	0.93					1.06	1.17					1.43	1.34
GTEAAGAMFLEAIPMSIPPEVK	70.29	0		0.09	0.56					2.97	1.78					1.94	1.23					0.74	0.78					1.54	1.24					0.93	0.95					1.14	1.03
GTEAAGAMFLEAIPMSIPPEVK	69.87	0		1.23	1.04					1.09	0.95					1.16	0.95					1.37	1.01					0.07	0.51					1.82	1.44					1.15	1.04
GTEAAGAMFLEAIPMSIPPEVK	69.18	0		0.47	0.66					0.71	0.79					0.6	0.68					0.72	0.74					0.52	0.71					0.8	0.93					0.5	0.65
GTEAAGAMFLEAIPMSIPPEVK	69.11	0		1.12	1.06					1.24	1.13					1.2	1					1.71	1.25					-1	-1					1.88	1.71					2.27	1.85
GTEAAGAMFLEAIPMSIPPEVK	68.76	0		0.43	0.68					1.83	1.38					0.68	0.76					1.4	1.05					0.51	0.72					0.56	0.76					0.19	0.51
GTEAAGAMFLEAIPMSIPPEVK	68.28	0		1.27	1.11					1.24	1.07					0.41	0.63					1.04	0.9					0.45	0.69					1.11	1.1					1.64	1.36
ITPNLAEFAFSLYR	68.19	0		0.87	0.95					1.93	1.97					0.7	0.69					1.53	1.31					-1	-1					1.2	1.41					1.9	1.86
GTEAAGAMFLEAIPMSIPPEVK	68.13	0		4.77	1.67					2.53	1.16					5.28	1.66					1.23	0.9					2.83	1.35					1.58	1.04					4.63	1.89
GTEAAGAMFLEAIPMSIPPEVK	68.12	0		2.38	1.32					1.17	0.91					3.98	1.66					4.09	1.66					2.79	1.56					3.26	1.77					2.38	1.46
ITPNLAEFAFSLYR	68.01	0		0.83	0.89					0.16	0.42					0.73	0.75					0.88	0.83					1.3	1.28					0.17	0.45					2.37	1.96
GTEAAGAMFLEAIPMSIPPEVK	67.72	0		0.28	0.61					1.12	0.99					0.56	0.71					1.33	1.02					0.46	0.7					0.62	0.8					0.79	0.86
GTEAAGAMFLEAIPMSIPPEVK	67.57	0		3.66	1.16					5.96	1.38					6.25	1.39					1.95	0.94					-1	-1					4.71	1.37					2.13	1.07
GTEAAGAMFLEAIPMSIPPEVK	67.52	0		2.57	1.14					3.71	1.3					5.76	1.59					4.03	1.3					3.53	1.39					1.32	0.94					4.05	1.59
ITPNLAEFAFSLYR	66.92	0		1	1.1					1.67	1.82					-1	-1					1.7	1.49					1.04	1.23					1.33	1.61					2.08	2.11
TLNQPDSQLQLTTGNGLFLSEGLK	66.6	0		1.59	1.05					3	1.4					2.05	1.12					1.3	0.93					1.43	1.05					1.81	1.18					1.41	1.07
TLNQPDSQLQLTTGNGLFLSEGLK	66.13	0		0.2	0.76					6.59	1.57					4.09	1.23					5.05	1.31					6.17	1.67					2.27	1.07					4.63	1.54
GTEAAGAMFLEAIPMSIPPEVK	66.09	0		0.2	0.56					0.96	0.91					1.42	1.07					1.84	1.24					0.11	0.49					1.3	1.2					1.33	1.17
GTEAAGAMFLEAIPMSIPPEVK	65.91	0		0.97	0.93					1.61	1.18					1.71	1.15					2.19	1.31					2.76	1.85					1.69	1.35					0.78	0.86
GTEAAGAMFLEAIPMSIPPEVK	65.65	0		3.9	1.07					10.18	1.53					6.22	1.23					8.85	1.38					7.16	1.41					6.64	1.38					5.42	1.36
VFSNGADLSGVTEEAPLK	65.59	0		1.24	1.18					1.26	1.2					1.91	1.44					1.41	1.13					1.32	1.33					1.11	1.2					0.75	0.82
ITPNLAEFAFSLYR	65.5	0		1.03	1.15					-1	-1					1.41	1.29					2.1	1.89					-1	-1					0.06	0.12					2.59	2.69
GTEAAGAMFLEAIPMSIPPEVK	65.26	0		1.14	1					1.49	1.11					1.26	0.98					0.99	0.87					0.76	0.86					1.03	1					1.43	1.17
GTEAAGAMFLEAIPMSIPPEVK	65.26	0		0.56	0.75					0.52	0.68					0.54	0.7					0.61	0.71					0.21	0.55					0.58	0.77					0.7	0.8
TLNQPDSQLQLTTGNGLFLSEGLK	65.01	0		0.87	0.94					0.9	0.96					0.94	0.87					1.95	1.54					0.76	0.9					0.68	0.85					1.36	1.32
GTEAAGAMFLEAIPMSIPPEVK	64.86	0		0.34	0.62					0.36	0.59					0.73	0.77					0.65	0.72					0.25	0.56					0.47	0.7					0.61	0.75
GTEAAGAMFLEAIPMSIPPEVK	64.48	0		0.69	0.81					0.82	0.83					0.87	0.84					2.73	1.58					0.84	0.91					1.03	1.03					0.4	0.64
TLNQPDSQLQLTTGNGLFLSEGLK	64.28	0		1.06	1.14					0.82	0.93					1.47	1.29					1.1	1					1.2	1.39					0.81	1.01					0.79	0.85
TLNQPDSQLQLTTGNGLFLSEGLK	63.74	0		0.61	0.77					0.61	0.72					0.07	0.51					0.66	0.74					0.95	0.97					0.51	0.73					0.73	0.82
LQHLENELTHDIITK	63.7	0		-1	-1					0.85	0.93					1.31	1.14					-1	-1					1.64	1.75					1.04	1.21					1.97	1.88
LQHLENELTHDIITK	63.64	0		1.39	1.13					1.62	1.21					1.82	1.21					3.22	1.74					3.13	2.12					1.91	1.51					4.06	2.61
LQHLENELTHDIITK	63.23	0		2.21	2.04					2.31	2.17					-1	-1					2.57	1.98					1.64	1.71					2.28	2.38					2.99	2.71
ITPNLAEFAFSLYR	63.23	0		0.97	1.06					-1	-1					1.48	1.31					1.52	1.34					1.16	1.36					1.42	1.7					0.04	0.12
ITPNLAEFAFSLYR	62.92	0		14.88	3.04					25.68	4.94					10.17	2.14					12.85	2.47					16.3	3.73					16.24	3.85					15.36	3.86
TLNQPDSQLQLTTGNGLFLSEGLK	62.89	0		1.15	1.17					0.91	0.98					1.69	1.38					1.5	1.24					-1	-1					0.03	0.24					1.59	1.52
TLNQPDSQLQLTTGNGLFLSEGLK	62.59	0		18.28	1.68					6.33	1.04					25.87	1.94					7.16	1.1					21.01	2.01					6.06	1.13					5.7	1.2
TLNQPDSQLQLTTGNGLFLSEGLK	62.24	0		1.73	1.48					2.58	2.08					2	1.46					3.18	2.1					1.9	1.74					1.66	1.6					1.85	1.61
GTEAAGAMFLEAIPMSIPPEVK	61.64	0		1.7	1.02					2.94	1.22					2.5	1.13					2.05	1.03					1.93	1.1					1.63	1.04					1.55	1.06
TLNQPDSQLQLTTGNGLFLSEGLK	61.39	0		1.6	1.36					1.5	1.29					1.58	1.2					2.21	1.51					1.67	1.51					0.89	0.99					0.08	0.38
SVLGQLGITK	61.22	0		1.83	0.98					0.52	0.72					1.07	0.88					98.21	12.74					67.38	11.94					45.83	8.68					1.02	0.91
LQHLENELTHDIITK	61.12	0		2.91	1.78					-1	-1					1.88	1.22					3.35	1.75					1.57	1.27					1.6	1.31					3.36	2.17
GTEAAGAMFLEAIPMSIPPEVK	60.31	0		1.43	1.09					1.2	0.97					1.44	1.03					0.73	0.78					1.48	1.17					1.54	1.22					1.2	1.05
DTEEEDFHVDQVTTVK	60.07	0		1.64	1.39					1.2	1.11					-1	-1					2.85	1.86					-1	-1					1.24	1.25					0.04	0.35
VFSNGADLSGVTEEAPLK	60.03	0		0.26	0.52					0.87	0.9					0.83	0.81					0.46	0.59					0.51	0.7					0.46	0.67					0.98	0.99
LQHLENELTHDIITK	59.84	0		0.81	0.9					0.97	1.02					0.96	0.88					-1	-1					1	1.13					0.76	0.93					1.02	1.04
ELDRDTVFALVNYIFFK	59.74	0		1.9	1.52					1.36	1.2					0.02	0.41					0.04	0.4					1.29	1.24					1.38	1.33					1.8	1.52
VFSNGADLSGVTEEAPLK	59.48	0		1.26	1.01					0.44	0.67					0.38	0.7					1.16	0.91					1.03	0.96					1.07	0.99					2.08	1.41
SVLGQLGITK	59.38	0		1.41	1.49					1.74	1.86					1.87	1.62					-1	-1					0.04	0.14					0.01	0.11					2.17	2.17
ITPNLAEFAFSLYR	58.95	0		0.94	0.86					5.42	1.52					5.39	1.46					6.37	1.56					4.18	1.45					2.64	1.18					5.53	1.81
LQHLENELTHDIITK	58.82	0		1.51	1.62					1.08	1.21					-1	-1					-1	-1					1.45	1.7					1.14	1.4					0.02	0.09
VFSNGADLSGVTEEAPLK	58.8	0		0.57	0.7					0.56	0.68					0.96	0.88					1.39	1.15					0.61	0.77					0.59	0.77					0.93	0.97
TLNQPDSQLQLTTGNGLFLSEGLK	58.56	0		0.95	1					0.76	0.84					1.89	1.49					1.45	1.19					1.48	1.53					0.79	0.96					1.06	1.07
TLNQPDSQLQLTTGNGLFLSEGLK	58.43	0		1.81	1.37					1.21	1.04					1.29	1.02					1.68	1.17					1.41	1.24					1.05	1.06					1.12	1.05
VFSNGADLSGVTEEAPLK	58.36	0		1.71	1.2					1.55	1.11					0.78	0.81					1.19	0.93					0.49	0.73					2.51	1.67					0.19	0.59
LQHLENELTHDIITK	58.18	0		-1	-1					1.43	1.49					1.75	1.48					-1	-1					1.64	1.8					1.22	1.42					2.01	1.96
LSITGTYDLK	58.1	0		0.85	0.92					1.7	1.61					1.53	1.25					-1	-1					1.3	1.37					2.12	2.17					1.81	1.68
SVLGQLGITK	57.9	0		1.03	1.05					1.1	1.11					0.74	0.74					1.02	0.91					0.99	1.09					0.02	0.27					0.07	0.29
VFSNGADLSGVTEEAPLK	57.83	0		1.46	1.47					0.95	1.03					1.44	1.23					2.04	1.66					-1	-1					1.26	1.44					0.05	0.19
LQHLENELTHDIITK	57.83	0		1.39	1.55					-1	-1					0.05	0.08					-1	-1					1.39	1.69					1.16	1.48					1.62	1.7
TLNQPDSQLQLTTGNGLFLSEGLK	57.76	0		-1	-1					0.74	0.81					1	0.9					0.72	0.74					0.79	0.91					0.5	0.7					1.02	1.02
TLNQPDSQLQLTTGNGLFLSEGLK	57.27	0		6.75	1.29					6.5	1.22					6.47	1.24					0.9	0.83					2.3	0.96					2.75	1					0.71	0.86
VFSNGADLSGVTEEAPLK	57.23	0		1.88	1.35					2.13	1.45					0.04	0.52					0.06	0.51					1.63	1.32					1.77	1.42					2.66	1.85
LQHLENELTHDIITK	56.77	0		0.01	0.27					0.03	0.25					-1	-1					1.97	1.52					1.32	1.38					0.64	0.81					2.18	1.97
LSITGTYDLK	56.37	0		1.34	1.46					1.52	1.7					-1	-1					1.96	1.74					1.81	2.13					1.16	1.44					0.03	0.08
GTEAAGAMFLEAIPMSIPPEVK	56.07	0		1.14	0.96					2.89	1.51					1.1	0.91					1.93	1.12					0.99	0.94					0.23	0.64					2	1.34
LQHLENELTHDIITK	55.98	0		0.89	0.97					0.85	0.95					-1	-1					-1	-1					0.93	1.08					1.05	1.25					1.23	1.24
GTEAAGAMFLEAIPMSIPPEVK	55.89	0		1.08	0.96					0.84	0.82					1.05	0.9					1.66	1.08					1.55	1.2					1.01	0.98					2.25	1.53
TLNQPDSQLQLTTGNGLFLSEGLK	55.81	0		1.11	1.21					0.89	1					1.31	1.18					1.16	1.05					1.41	1.63					1.09	1.33					1.28	1.32
VFSNGADLSGVTEEAPLK	55.69	0		2.03	1.22					2.07	1.2					2.4	1.26					1.67	1.04					1.21	1.01					2.44	1.48					2.88	1.65
GTEAAGAMFLEAIPMSIPPEVK	55.47	0		0.98	0.9					3.21	1.59					0.47	0.74					0.16	0.64					0.6	0.79					1.96	1.3					1.05	0.96
VFSNGADLSGVTEEAPLK	55.22	0		0.58	0.73					0.98	0.98					1.81	1.34					0.71	0.73					0.75	0.88					1.24	1.27					0.75	0.82
LQHLENELTHDIITK	55.21	0		1.36	1.53					1.2	1.39					-1	-1					1.99	1.82					1.68	2.05					1.25	1.58					2.06	2.17
LQHLENELTHDIITK	54.84	0		1.21	1.35					1.16	1.34					-1	-1					-1	-1					1.46	1.76					1.23	1.55					0.02	0.04
LSITGTYDLK	54.44	0		1.48	1.59					0.94	1.07					1.27	1.15					1.52	1.36					1.35	1.58					0.98	1.22					0.02	0.08
SVLGQLGITK	54.08	0		1.73	1.59					1.16	1.16					-1	-1					1.55	1.25					1.87	1.85					0.02	0.26					2.35	2.11
LQHLENELTHDIITK	53.81	0		0.88	0.94					0.57	0.69					1.3	1.08					1.23	1.03					1.04	1.12					0.67	0.84					1.33	1.26
DTEEEDFHVDQVTTVK	53.61	0		1.82	1.78					0.78	0.88					1.19	1.06					-1	-1					1.47	1.6					0.82	1					1.28	1.29
LSSWVLLMK	53.56	0		424.75	15.71					480.38	18.88					529.55	17.38					-1	-1					466.42	20.6					377.29	17.53					568.72	28.37
LSSWVLLMK	53.53	0		-1	-1					0.98	1.13					1.41	1.29					1.59	1.45					1.26	1.52					0	0.04					0.02	0.04
LSSWVLLMK	53.44	0		1.06	1.13					0.08	0.22					1.62	1.38					1.95	1.62					1.16	1.31					1.2	1.4					1.69	1.66
LSSWVLLMK	53.39	0		1.33	1.37					0.01	0.16					0.05	0.21					-1	-1					2.22	2.37					1.61	1.83					2.33	2.24
LSSWVLLMK	53.18	0		1.53	1.49					1.99	1.91					-1	-1					2.62	2.02					1.91	1.97					1.86	2					2.43	2.25
LQHLENELTHDIITK	53.11	0		0.76	0.85					1.19	1.24					-1	-1					-1	-1					1.29	1.42					0.85	1.02					0.06	0.21
LQHLENELTHDIITK	52.57	0		1.28	1.16					0.65	0.75					1.57	1.19					2.7	1.75					1.27	1.23					1.97	1.77					0.05	0.36
LQHLENELTHDIITK	52.42	0		-1	-1					1.14	1.28					1.26	1.14					1.81	1.59					1.36	1.59					0.75	0.95					1.64	1.69
GTEAAGAMFLEAIPMSIPPEVK	52.12	0		0.51	0.77					0.26	0.63					0.59	0.78					1.34	0.94					1.05	0.94					0.49	0.75					0.46	0.75
TLNQPDSQLQLTTGNGLFLSEGLK	52.03	0		1.61	1.29					1.87	1.43					3.24	1.91					2.09	1.37					2.08	1.68					2.3	1.87					1.72	1.42
DTEEEDFHVDQVTTVK	51.88	0		0.99	1.07					0.9	1					0.03	0.17					1.35	1.18					1.61	1.8					0.74	0.92					1.04	1.08
LQHLENELTHDIITK	51.83	0		5.78	1.87					5.89	1.89					6.68	1.9					10.14	2.49					-1	-1					5.08	1.93					7.69	2.69
ELDRDTVFALVNYIFFK	51.8	0		-1	-1					0.51	0.66					1.04	0.92					0.91	0.84					0.51	0.7					0.5	0.71					1.33	1.23
ELDRDTVFALVNYIFFK	51.68	0		-1	-1					1.73	1.61					1.71	1.35					1.69	1.33					1.82	1.8					0.02	0.27					1.91	1.74
LSSWVLLMK	51.56	0		-1	-1					1.11	1.26					1.35	1.23					-1	-1					1.14	1.37					-1	-1					0.01	0.05
LSSWVLLMK	51.51	0		-1	-1					55.64	19.54					75.54	21.7					99.86	28.34					-1	-1					0.47	0.74					70.86	28.52
TLNQPDSQLQLTTGNGLFLSEGLK	51.48	0		0.87	0.88					1.55	1.11					1.09	0.92					1.2	0.93					2.16	1.49					1.13	1.04					1.08	0.99
SVLGQLGITK	51.32	0		1.84	1.24					-1	-1					2.81	1.47					4.17	1.88					2.65	1.67					1.52	1.21					2.43	1.6
LSSWVLLMK	51.18	0		-1	-1					1.31	1.35					1.18	1.05					1.44	1.22					-1	-1					1.42	1.6					1.23	1.23
VFSNGADLSGVTEEAPLK	51.13	0		1.64	1.27					1.64	1.26					1.38	1.05					1.5	1.09					1.25	1.14					1.15	1.11					0.53	0.71
VFSNGADLSGVTEEAPLK	50.94	0		6.99	4.71					6.33	4.46					1.8	1.32					2.79	1.83					3.49	2.81					1.55	1.49					2.01	1.69
SVLGQLGITK	50.94	0		1.03	1.02					0.7	0.79					0.93	0.87					0.03	0.37					1.2	1.2					0.86	0.98					0.9	0.93
LSSWVLLMK	50.87	0		-1	-1					1.26	1.33					1.54	1.33					-1	-1					1.32	1.48					0.01	0.15					1.54	1.53
DTEEEDFHVDQVTTVK	50.7	0		0.94	1.03					0.76	0.86					1.18	1.06					-1	-1					1.29	1.49					0.85	1.05					1.11	1.15
DTEEEDFHVDQVTTVK	50.57	0		17.92	2.79					16.46	2.67					11.35	1.91					55.4	6.3					29.85	4.8					24.98	4.28					1.25	0.94
DTVFALVNYIFFK	50.56	0		0.62	0.76					0.44	0.61					1.14	0.98					0.93	0.85					1.12	1.15					1.06	1.13					1.01	1.01
GTEAAGAMFLEAIPMSIPPEVK	50.46	0		3.24	1.04					11.25	1.7					6.4	1.27					6.36	1.24					5	1.25					7.6	1.53					15.17	2.5
SVLGQLGITK	50.38	0		0.63	0.76					0.97	0.99					1.3	1.09					0.04	0.31					0.04	0.3					0.04	0.3					1.21	1.17
AVLTIDEK	50.2	0		1.23	1.38					-1	-1					0.01	0.02					0.03	0.04					-1	-1					1.33	1.7					0.01	0.02
VFSNGADLSGVTEEAPLK	50.11	0		0.81	0.88					1.67	1.41					3.13	2.01					2.92	1.89					1.35	1.29					0.05	0.38					1.31	1.21
SVLGQLGITK	50.03	0		-1	-1					1.15	1.1					1.4	1.13					1.07	0.93					1.29	1.29					0.84	0.97					1.39	1.29
DTEEEDFHVDQVTTVK	49.98	0		0.77	0.86					0.42	0.56					1.01	0.92					0.86	0.81					0.91	1.03					0.02	0.23					0.71	0.78
TLNQPDSQLQLTTGNGLFLSEGLK	49.88	0		1.16	1					2.05	1.36					2.94	1.57					1.36	1					1.36	1.14					1.88	1.43					0.59	0.77
ELDRDTVFALVNYIFFK	49.53	0		-1	-1					1.37	1.47					-1	-1					1.69	1.46					1.49	1.69					-1	-1					2.62	2.58
GTEAAGAMFLEAIPMSIPPEVK	49.24	0		1.01	0.98					0.62	0.73					1.6	1.17					1.05	0.9					0.65	0.81					1.04	1.07					1.2	1.11
LQHLENELTHDIITK	49.03	0		0.94	1.05					1.18	1.33					-1	-1					0.04	0.09					-1	-1					0.94	1.19					1.38	1.44
LYHSEAFTVNFGDTEEAK	48.28	0		0.92	0.92					2.05	1.46					1.49	1.09					1.13	0.93					1.61	1.34					0.95	0.99					0.08	0.47
LSITGTYDLK	48.21	0		1.03	1.1					1.42	1.47					1.12	1.01					2.01	1.66					1.31	1.46					1.01	1.21					0.02	0.15
TLNQPDSQLQLTTGNGLFLSEGLK	48.2	0		0.81	0.87					0.86	0.87					-1	-1					1.07	0.91					0.67	0.82					0.88	0.97					0.76	0.84
DTEEEDFHVDQVTTVK	48.01	0		-1	-1					0.63	0.74					-1	-1					1.27	1.14					1.1	1.3					-1	-1					1.14	1.19
LSSWVLLMK	47.68	0		25.92	3.86					30.69	4.62					31.92	4.16					37.99	4.75					26.11	4.48					1.15	0.88					29.29	5.43
LQHLENELTHDIITK	47.51	0		1.06	1.04					-1	-1					-1	-1					2.71	1.83					-1	-1					0.81	0.94					1.74	1.53
SVLGQLGITK	47.42	0		0.65	0.75					0.78	0.89					0.85	0.8					1.02	0.93					0.83	1					0.99	1.22					0.94	0.99
VFSNGADLSGVTEEAPLK	47.38	0		0.73	0.83					0.98	0.94					0.96	0.88					1.15	0.95					0.53	0.73					0.92	0.99					1.12	1.05
AVLTIDEK	47.12	0		1.82	1.99					-1	-1					1.95	1.75					-1	-1					1.56	1.86					1.37	1.71					2.26	2.34
DTVFALVNYIFFK	47.1	0		7.22	2.15					9.62	2.69					10.99	2.66					19.15	4.07					5.1	1.88					8.41	2.76					10.5	3.41
VFSNGADLSGVTEEAPLK	47.09	0		0.54	0.71					0.05	0.34					1.07	0.94					1.03	0.91					1.09	1.13					1.36	1.37					0.13	0.38
GTEAAGAMFLEAIPMSIPPEVK	46.95	0		0.84	0.9					1.06	1.01					0.48	0.63					0.02	0.39					0.89	0.97					0.16	0.46					0.56	0.7
AVLTIDEK	46.63	0		3.14	2.27					7.32	4.96					3.18	2.01					-1	-1					2.22	1.88					5.47	4.27					3.23	2.48
FLENEDR	45.71	0		29.94	6.22					36.49	7.83					37.89	6.87					39.63	7.09					50.19	11.72					39.31	9.7					1.43	1.02
GTEAAGAMFLEAIPMSIPPEVK	45.62	0		0.46	0.75					0.71	0.76					0.43	0.73					1.64	1.03					1.35	1.05					-1	-1					1.17	1
LSSWVLLMK	45.38	0		1.61	1.53					1.05	1.08					1.99	1.56					1.79	1.43					1.47	1.54					1.31	1.44					0.05	0.23
LSSWVLLMK	45.35	0		0.82	0.9					1.71	1.64					-1	-1					0.01	0.24					1.05	1.16					1.47	1.59					1.54	1.48
VFSNGADLSGVTEEAPLK	44.77	0		-1	-1					2.44	2.28					1.27	1.1					0.64	0.66					0.89	1.02					0.02	0.22					0.82	0.88
AVLTIDEK	44.75	0		0.83	0.9					-1	-1					1.74	1.38					1.88	1.46					-1	-1					1.1	1.22					1.9	1.74
ELDRDTVFALVNYIFFK	44.65	0		1.99	1.46					0.52	0.68					0.91	0.86					1.99	1.3					0.99	1					0.09	0.48					0.14	0.48
ITPNLAEFAFSLYR	44.6	0		1.37	1.18					0.06	0.41					1.07	0.93					1.35	1.04					0.99	1.02					1.55	1.41					2.09	1.66
DTVFALVNYIFFK	44.52	0		0.98	0.94					1.03	0.93					-1	-1					2.95	1.64					1.22	1.11					1.77	1.44					1.6	1.29
LYHSEAFTVNFGDTEEAK	44.15	0		1.85	1.3					1.47	1.11					1.99	1.25					1.89	1.19					2.12	1.52					2.26	1.63					2.37	1.65
ELDRDTVFALVNYIFFK	44.09	0		0.79	0.87					0.72	0.81					0.56	0.62					1.01	0.91					0.54	0.71					0.57	0.75					0.99	1.01
AVLTIDEK	44.07	0		19.73	3.24					28.28	4.5					24.1	3.46					35.8	4.73					24.67	4.46					21.8	4.16					21.84	4.42
DTEEEDFHVDQVTTVK	43.82	0		1.43	1.27					1.21	1.12					1.82	1.33					2.16	1.5					0.16	0.45					0.92	1.02					2.02	1.7
GTEAAGAMFLEAIPMSIPPEVK	43.68	0		1.39	1.01					1.2	0.91					1.71	1.05					1.37	0.95					1.54	1.1					1.61	1.14					2.17	1.35
DTEEEDFHVDQVTTVK	43.59	0		-1	-1					0.55	0.68					-1	-1					1.34	1.07					1.23	1.22					0.72	0.87					1.27	1.18
LSITGTYDLK	43.55	0		1.3	1.25					1.25	1.22					0.92	0.86					2.02	1.53					1.18	1.25					2.18	2.16					1.93	1.75
ITPNLAEFAFSLYR	43.44	0		1.18	1.07					0.01	0.37					1.18	0.98					-1	-1					1.32	1.23					0.98	1.04					2.22	1.75
AVLTIDEK	43.41	0		1.93	1.7					3.97	3.3					1.46	1.19					1.51	1.21					1.97	1.9					3.82	3.56					1.6	1.48
ELDRDTVFALVNYIFFK	43.29	0		2.85	1.25					2.6	1.16					2.39	1.12					5.14	1.58					2.21	1.18					2.11	1.17					3.55	1.58
LSITGTYDLK	42.91	0		0.04	0.71					28.39	5.86					-1	-1					-1	-1					34.89	7.85					35.59	8.31					45.15	10.83
DTEEEDFHVDQVTTVK	42.83	0		0.01	0.35					0.81	0.86					1.56	1.22					1.46	1.15					1.1	1.14					1.42	1.42					1.01	1.01
ELDRDTVFALVNYIFFK	42.77	0		0.9	0.94					1.03	1.01					1.18	1					1.86	1.37					0.64	0.8					1.37	1.38					1.4	1.29
LQHLENELTHDIITK	42.73	0		0.12	0.53					1.34	1.1					1.28	1.01					0.05	0.48					1.32	1.18					1.06	1.05					0.7	0.81
VFSNGADLSGVTEEAPLK	42.64	0		0.83	0.9					1.28	1.22					0.77	0.77					1.6	1.25					1.41	1.41					1.1	1.2					0.06	0.3
DTEEEDFHVDQVTTVK	42.59	0		0.97	1.09					1	1.16					1.72	1.57					1.34	1.23					-1	-1					0.95	1.21					0.03	0.05
LQHLENELTHDIITK	42.57	0		1.86	1.38					1.65	1.26					0.2	0.56					2.85	1.65					3.22	2.25					2.93	2.15					3.97	2.65
TLNQPDSQLQLTTGNGLFLSEGLK	42.5	0		0.07	0.43					1.36	1.21					0.49	0.63					0.92	0.84					0.36	0.6					0.74	0.88					0.91	0.93
VFSNGADLSGVTEEAPLK	42.48	0		1.36	1.11					1.43	1.12					1.89	1.24					1.74	1.16					1.28	1.14					2.01	1.56					1.7	1.34
VFSNGADLSGVTEEAPLK	42.35	0		0.55	0.7					0.41	0.58					0.03	0.34					0.59	0.65					0.55	0.73					1.1	1.19					0.62	0.73
GTEAAGAMFLEAIPMSIPPEVK	42.29	0		1.09	0.97					0.74	0.78					0.08	0.58					2.39	1.33					0.93	0.93					0.59	0.78					1.03	0.97
FNKPFVFLMIEQNTK	42.13	0		1.04	1.14					1.08	1.21					-1	-1					1.72	1.52					0.9	1.08					0.71	0.9					0.05	0.11
FNKPFVFLMIEQNTK	42.08	0		-1	-1					36.25	7.34					-1	-1					47.48	7.9					37.22	8.36					33.8	7.96					55.25	13.15
SVLGQLGITK	41.98	0		0.97	0.98					1.05	1.02					1	0.9					1.25	1.02					1.23	1.23					0.77	0.91					0.86	0.91
DTEEEDFHVDQVTTVK	41.72	0		1.53	1.15					2.33	1.46					2.23	1.31					1.28	0.96					2.39	1.61					1.19	1.07					3.07	1.94
LQHLENELTHDIITK	41.62	0		0.75	0.84					0.49	0.63					0.55	0.63					-1	-1					1.2	1.26					0.03	0.28					0.82	0.88
FNKPFVFLMIEQNTK	41.53	0		0.81	0.9					0.64	0.75					1.05	0.96					-1	-1					-1	-1					0.8	0.99					0.75	0.81
QINDYVEK	41.53	0		-1	-1					1.88	1.61					-1	-1					1.63	1.24					1.14	1.17					1.63	1.59					1.4	1.29
DTEEEDFHVDQVTTVK	41.47	0		1.33	1.23					1.3	1.2					1.79	1.34					1.3	1.06					-1	-1					1.54	1.52					1.31	1.23
AVLTIDEK	41.42	0		62.34	4.17					65.35	4.52					62.45	3.83					-1	-1					66.27	5.11					1.88	0.88					77.91	6.61
ELDRDTVFALVNYIFFK	41.41	0		-1	-1					2.14	1.89					2.3	1.71					2.75	1.97					2.17	2.06					1.43	1.49					2.53	2.21
ITPNLAEFAFSLYR	41.37	0		0.73	0.83					1.7	1.24					1.31	1.01					1.06	0.89					0.89	0.93					0.92	0.96					1.37	1.16
LSITGTYDLK	41.32	0		0.91	0.97					1.29	1.29					0.92	0.86					1.97	1.55					0.85	0.98					1.32	1.46					0.06	0.24
DTEEEDFHVDQVTTVK	40.97	0		1.2	1.13					1.1	1.06					1.45	1.15					1.5	1.16					1.05	1.1					0.97	1.06					1.1	1.08
QINDYVEK	40.76	0		1.43	1.35					1.56	1.46					2.03	1.55					1.75	1.36					1.87	1.82					0.02	0.27					1.95	1.76
VFSNGADLSGVTEEAPLK	40.71	0		1.4	1.19					3.98	2.66					1.76	1.25					1.33	1.03					0.2	0.52					1.2	1.17					1.75	1.45
GTEAAGAMFLEAIPMSIPPEVK	40.65	0		0.43	0.65					0.03	0.36					0.7	0.75					0.57	0.67					1.03	1.06					0.62	0.8					0.24	0.49
QINDYVEK	40.43	0		1.23	1.35					1.43	1.59					-1	-1					1.91	1.7					1.54	1.81					1.41	1.74					1.58	1.63
QINDYVEK	40.38	0		1.29	1.44					1.19	1.36					-1	-1					1.68	1.53					1.27	1.54					1.06	1.35					0.01	0.04
VFSNGADLSGVTEEAPLK	40.32	0		0.81	0.9					0.66	0.76					0.59	0.61					1.4	1.21					0.64	0.79					0.9	1.09					0.79	0.85
DTEEEDFHVDQVTTVK	40.23	0		-1	-1					65.36	23.57					115.05	33.73					96.3	28.18					80.5	31.88					54.36	22.64					77	31.79
DTEEEDFHVDQVTTVK	40.2	0		1.61	1.37					2.18	1.74					-1	-1					2.65	1.75					-1	-1					0.83	0.95					1.5	1.34
ITPNLAEFAFSLYR	39.78	0		0.75	0.83					23.76	3.82					7.87	1.62					14	2.26					14.88	2.92					17.4	3.4					20.9	4.18
ELDRDTVFALVNYIFFK	39.43	0		1.03	0.91					1.11	0.88					2.09	1.14					1.7	1.03					0.95	0.91					1.51	1.1					3.17	1.69
DTEEEDFHVDQVTTVK	39.4	0		1.21	1.04					0.42	0.64					1	0.89					1.18	0.94					2.12	1.55					1.26	1.13					3.06	2.03
DTEEEDFHVDQVTTVK	39.35	0		1.31	1.08					0.76	0.8					2.54	1.48					-1	-1					1.43	1.2					1.61	1.32					1.83	1.4
ITPNLAEFAFSLYR	39.16	0		1	1.05					0.96	1.02					0.85	0.81					1.47	1.23					0.97	1.1					0.07	0.27					1.08	1.09
ELDRDTVFALVNYIFFK	39.12	0		2.81	1.47					1.11	0.89					0.73	0.81					1.11	0.89					1.24	1.02					0.78	0.86					1.1	0.98
ELDRDTVFALVNYIFFK	38.95	0		6.41	1.65					4.55	1.35					4.27	1.29					4.01	1.23					3.19	1.25					6.2	1.81					1.17	0.94
GTEAAGAMFLEAIPMSIPPEVK	38.78	0		4.01	1.33					-1	-1					1.69	0.97					-1	-1					3.7	1.36					2.17	1.09					1.6	1.03
AVLTIDEK	38.72	0		0.27	0.61					0.02	0.44					1.76	1.19					0.36	0.62					0.19	0.56					1.36	1.21					0.78	0.85
AVLTIDEK	38.61	0		3.52	1.95					3.09	1.79					-1	-1					0.88	0.83					1.19	1.06					2.68	1.81					1.39	1.15
GTEAAGAMFLEAIPMSIPPEVK	38.51	0		0.62	0.81					2.02	1.03					3.87	1.37					4.66	1.49					2.28	1.19					4.1	1.65					3.21	1.49
GTEAAGAMFLEAIPMSIPPEVK	38.39	0		1.01	0.89					-1	-1					-1	-1					0.67	0.79					-1	-1					1.04	0.9					0	0.66
LQHLENELTHDIITK	38.05	0		2.35	1.73					3.11	2.2					-1	-1					0.2	0.5					1.75	1.51					1.25	1.22					0.08	0.41
AVLTIDEK	37.99	0		3.02	1.77					2.1	1.38					3.18	1.66					4.6	2.15					4.6	2.7					-1	-1					3.62	2.25
LYHSEAFTVNFGDTEEAK	37.98	0		0.82	0.84					6.09	1.33					18.66	2.44					36.54	3.99					21.87	3.37					20.41	3.3					28.23	4.58
ELDRDTVFALVNYIFFK	37.88	0		0.69	0.81					1.07	1.03					0.64	0.71					1.39	1.09					0.61	0.78					0.74	0.88					0.09	0.38
LQHLENELTHDIITK	37.59	0		4.58	2.81					1.64	1.29					1.76	1.23					3.54	2					-1	-1					1.49	1.34					1.8	1.46
VFSNGADLSGVTEEAPLK	37.35	0		1.43	1.53					1.63	1.77					2.1	1.83					2.37	2.05					-1	-1					1.65	1.99					1.52	1.55
FNKPFVFLMIEQNTK	37.27	0		-1	-1					0.02	0.11					-1	-1					1.5	1.32					1.25	1.45					1.06	1.3					1.51	1.54
FNKPFVFLMIEQNTK	37.15	0		58.04	5.92					70.76	7.44					-1	-1					105.07	8.99					-1	-1					56.96	7.09					2.04	1.02
FNKPFVFLMIEQNTK	37.07	0		-1	-1					-1	-1					-1	-1					-1	-1					-1	-1					-1	-1					-1	-1
DTEEEDFHVDQVTTVK	36.9	0		0.97	0.96					1.34	1.14					0.14	0.5					0.92	0.84					1.06	1.06					0.76	0.89					1.08	1.03
DTEEEDFHVDQVTTVK	36.71	0		1.81	1.19					1.24	0.95					2.57	1.34					1.22	0.93					3.57	1.94					3.24	1.86					2.59	1.59
TLNQPDSQLQLTTGNGLFLSEGLK	36.7	0		2.05	1.1					2.27	1.1					2.9	1.23					0.08	0.69					4.57	1.78					1.77	1.09					1.97	1.18
DTEEEDFHVDQVTTVK	36.5	0		0.84	0.89					-1	-1					2.69	1.78					1.33	1.06					0.8	0.91					1.24	1.25					1.33	1.22
ELDRDTVFALVNYIFFK	36.37	0		1.46	1.03					1.83	1.08					1.6	1.02					1.78	1.04					1.46	1.06					1.05	0.94					3.48	1.78
LSSWVLLMK	36.29	0		15	3.03					18.95	3.77					21.73	3.7					14.06	2.62					-1	-1					0.51	0.77					17.13	4.18
SVLGQLGITK	36.28	0		1.09	0.99					0.98	0.9					1.57	1.11					0.81	0.8					0.93	0.95					0.35	0.65					1.23	1.09
QINDYVEK	36.19	0		-1	-1					4.04	2					-1	-1					1.17	0.92					2.58	1.6					1.86	1.33					1.83	1.31
DTEEEDFHVDQVTTVK	35.86	0		0.98	0.99					1.61	1.42					1.85	1.38					-1	-1					1.18	1.21					1.12	1.19					1.14	1.11
LQHLENELTHDIITK	35.8	0		0.63	0.81					4.95	1.59					12.46	2.74					-1	-1					14.59	3.88					3.9	1.55					9.72	3.01
LQHLENELTHDIITK	35.64	0		0.88	0.95					0.55	0.67					-1	-1					1.02	0.92					0.73	0.88					0.55	0.73					0.92	0.96
DTEEEDFHVDQVTTVK	35.59	0		0.85	0.9					0.78	0.83					0.92	0.86					0.88	0.82					0.93	1					1.22	1.23					0.81	0.87
DTEEEDFHVDQVTTVK	35.59	0		1.49	1.26					0.91	0.91					0.69	0.74					1.26	1.01					1.77	1.54					1.22	1.21					0.08	0.4
DTEEEDFHVDQVTTVK	35.57	0		88.22	4.15					38.36	2.28					108.73	4.5					124.42	4.98					-1	-1					71.84	4.21					87.68	5.42
VVNPTQK	35.52	0		-1	-1					0.01	0.02					0.01	0.02					-1	-1					2.02	2.47					-1	-1					0.01	0.01
VVNPTQK	35.49	0		-1	-1					1.83	2.1					2.32	2.11					-1	-1					0.02	0.05					0.02	0.05					0.03	0.05
VVNPTQK	35.48	0		-1	-1					1.53	1.78					-1	-1					0.02	0.03					-1	-1					1.39	1.78					0.02	0.03
LSSWVLLMK	35.43	0		11	2.02					-1	-1					13.07	2.11					20.5	2.83					16.57	3.02					9.91	2.15					1.67	1.01
VVNPTQK	35.4	0		-1	-1					-1	-1					1.8	1.66					-1	-1					0.01	0.02					0.01	0.01					0.01	0.02
VVNPTQK	35.36	0		1.17	1.31					1.75	1.98					-1	-1					-1	-1					2.14	2.55					-1	-1					1.99	2.08
FNKPFVFLMIEQNTK	35.2	0		1.42	1.39					0.6	0.71					1.05	0.94					1.17	1.02					0.89	1.02					1.07	1.22					0.97	1
ELDRDTVFALVNYIFFK	35.12	0		0.2	0.62					1.62	1.15					1.18	0.95					0.84	0.82					0.6	0.78					0.5	0.74					0.1	0.54
LYHSEAFTVNFGDTEEAK	34.79	0		1.03	0.99					1.66	1.32					1.85	1.29					1.09	0.92					1.82	1.53					0.95	1.01					0.27	0.54
LSSWVLLMK	34.76	0		44.24	4.37					19.91	2.42					-1	-1					64.79	5.42					36.07	4.28					29.24	3.73					42.66	5.48
LSSWVLLMK	34.75	0		0.06	0.53					1.55	1.17					0.76	0.8					2.29	1.36					1.05	1.01					1.12	1.06					3.22	2.12
LYHSEAFTVNFGDTEEAK	34.24	0		21.1	2.54					17.77	2.28					35.22	3.42					-1	-1					24.33	3.2					16.16	2.44					26.47	3.79
KLSSWVLLMK	34.12	0		0.57	0.81					0	0.67					20.55	2.5					28.52	3.12					12.66	2.16					12.7	2.22					25.49	3.99
FNKPFVFLMIEQNTK	34.1	0		0.86	0.95					-1	-1					-1	-1					1.14	1.03					0.71	0.87					0.77	0.97					0.96	1.01
FNKPFVFLMIEQNTK	33.95	0		0.57	0.7					1.29	1.3					1.36	1.16					-1	-1					0.78	0.93					0.71	0.88					0.04	0.21
AVLTIDEK	33.9	0		1.98	1.46					2.53	1.74					1.68	1.19					0.31	0.58					1.8	1.47					0.08	0.47					2.34	1.75
LQHLENELTHDIITK	33.64	0		0.58	0.76					0.64	0.74					1.03	0.9					1.29	0.99					0.79	0.88					0.63	0.8					0.81	0.87
AVLTIDEK	33.56	0		0.8	0.84					45.2	10.65					53.77	10.51					-1	-1					-1	-1					40.7	11.15					63.57	17.64
TLNQPDSQLQLTTGNGLFLSEGLK	33.52	0		1.37	1.22					2.13	1.69					0.87	0.83					1.39	1.09					0.94	1					1.36	1.33					0.91	0.93
LQHLENELTHDIITK	33.46	0		1.43	1.06					1.88	1.18					2.56	1.34					1.86	1.11					1.77	1.24					0.77	0.86					0.12	0.59
IVDLVK	33.46	0		1.23	1.38					-1	-1					-1	-1					2.13	1.94					-1	-1					1.38	1.75					1.75	1.85
IVDLVK	33.1	0		-1	-1					-1	-1					-1	-1					-1	-1					-1	-1					-1	-1					-1	-1
VVNPTQK	33.05	0		-1	-1					0.17	0.48					0.15	0.51					0.8	0.79					1.02	1.03					0.1	0.47					0.9	0.92
IVDLVK	32.99	0		291.86	26.54					270.52	26.37					-1	-1					405.3	32.32					-1	-1					216.7	24.82					2.97	1.13
ITPNLAEFAFSLYR	32.92	0		1.12	1.05					0.02	0.36					0.96	0.88					1.71	1.23					0.03	0.39					1.12	1.14					1.85	1.54
GTEAAGAMFLEAIPMSIPPEVK	32.84	0		2.36	1.17					3.88	1.47					2.69	1.19					1.16	0.88					3.52	1.53					1.01	0.9					5.81	2.23
DTEEEDFHVDQVTTVK	32.39	0		-1	-1					0.09	0.45					1.22	0.99					0.89	0.83					1.44	1.26					1.23	1.17					1.26	1.13
SVLGQLGITK	32.36	0		0.95	1					1.28	1.27					-1	-1					1.62	1.31					1.28	1.36					1.77	1.86					1.85	1.72
QINDYVEK	32.26	0		-1	-1					0.59	0.69					0.65	0.61					0.79	0.73					0.64	0.79					0.53	0.69					0.01	0.02
SVLGQLGITK	32.22	0		0.74	0.84					1.24	1.3					0.75	0.73					1.28	1.11					0.61	0.76					1.42	1.62					1.07	1.1
LSSWVLLMK	32.2	0		19.5	3.82					13.69	2.97					15.11	2.85					19.83	3.48					22.75	5.01					17.2	4.09					16.03	4.05
LQHLENELTHDIITK	32.12	0		20.98	3.37					24.34	3.94					6.83	1.52					11.09	1.96					9.97	2.21					14.32	2.95					11.09	2.59
AVLTIDEK	32.06	0		8.28	1.53					-1	-1					11.8	1.76					0.14	0.77					9.2	1.76					13.78	2.33					2.58	1.1
GTEAAGAMFLEAIPMSIPPEVK	32.05	0		0.62	0.81					2.61	1.14					-1	-1					3.28	1.23					0.42	0.75					0.68	0.81					1.14	0.95
DTEEEDFHVDQVTTVK	31.97	0		4.63	1.93					-1	-1					5.41	1.97					4.76	1.79					3.15	1.64					4	1.98					4.4	2.14
FNKPFVFLMIEQNTK	31.87	0		0.74	0.84					-1	-1					-1	-1					1.33	1.2					0.93	1.12					0.63	0.81					1.06	1.11
LYHSEAFTVNFGDTEEAK	31.87	0		0.77	0.86					0.84	0.91					0.8	0.78					1.49	1.21					0.83	0.96					0.85	1					0.87	0.92
ELDRDTVFALVNYIFFK	31.84	0		0.18	0.52					0.51	0.67					0.01	0.42					0.4	0.59					0.5	0.71					0.06	0.41					0.53	0.69
ELDRDTVFALVNYIFFK	31.8	0		0.37	0.62					0.38	0.59					0.31	0.56					0.8	0.78					0.42	0.65					0.04	0.4					0.65	0.77
ELDRDTVFALVNYIFFK	31.68	0		2.55	1.28					2.2	1.16					0.9	0.86					1.59	0.99					1.52	1.06					0.9	0.88					0.58	0.8
DTEEEDFHVDQVTTVK	31.65	0		-1	-1					0.79	0.87					-1	-1					0.97	0.88					1.06	1.17					0.77	0.93					1.17	1.16
AVLTIDEK	31.64	0		-1	-1					0.01	0.18					0.64	0.66					0.7	0.69					-1	-1					0.55	0.73					1.41	1.39
VFSNGADLSGVTEEAPLK	31.41	0		0.16	0.51					0.97	0.94					0.72	0.76					0.04	0.42					0.68	0.82					0.2	0.51					0.88	0.91
DTEEEDFHVDQVTTVK	31.33	0		0.12	0.56					0.59	0.72					1.94	1.26					2.21	1.34					0.55	0.75					0.24	0.59					1.91	1.45
IVDLVK	31.25	0		1.35	1.5					1.62	1.86					-1	-1					2.01	1.83					1.86	2.24					1.39	1.75					0.02	0.04
IVDLVK	31.2	0		263.7	60.11					-1	-1					340.57	68					-1	-1					-1	-1					264.05	74.5					2.98	1.5
IVDLVK	31.17	0		570.33	60.34					-1	-1					6.97	1.42					6.67	1.36					-1	-1					489.04	64.93					703.29	99.25
FNKPFVFLMIEQNTK	31.01	0		1.42	1.25					1.01	0.98					1.66	1.25					1.92	1.37					1.22	1.21					1.21	1.23					1.07	1.04
IVDLVK	30.87	0		93.99	6.48					-1	-1					136.74	8.17					-1	-1					134.52	10.6					94.26	7.96					1.39	0.92
ELDRDTVFALVNYIFFK	30.49	0		1.53	0.98					1.28	0.87					6.01	1.72					3.79	1.32					4.2	1.62					1.62	1.03					0.52	0.8
FNKPFVFLMIEQNTK	30.37	0		1.39	1.34					-1	-1					1.68	1.35					-1	-1					0.9	1.02					1.21	1.34					0.94	0.97
DTEEEDFHVDQVTTVK	29.62	0		0.64	0.77					0.01	0.32					0.72	0.75					1.1	0.94					0.62	0.78					0.55	0.74					1.56	1.4
DTEEEDFHVDQVTTVK	29.61	0		1.08	1.02					0.8	0.83					1.13	0.96					1.04	0.9					0.99	1.02					0.91	0.99					1.54	1.32
LSSWVLLMK	29.53	0		0.54	0.66					0.73	0.83					1.27	1.11					0.95	0.87					-1	-1					0.8	0.98					0.77	0.83
LQHLENELTHDIITK	29.52	0		0.96	0.91					1.82	1.16					0.65	0.78					2.72	1.37					1.34	1.08					1.54	1.18					1.75	1.26
DTVFALVNYIFFK	29.43	0		1.47	1.28					0.45	0.62					0.01	0.38					1.45	1.12					0.99	1.05					0.73	0.88					0.95	0.96
FNKPFVFLMIEQNTK	29.35	0		0.94	1.01					1.3	1.34					-1	-1					0.01	0.2					0.94	1.08					1.14	1.31					1.36	1.35
QINDYVEK	29.35	0		0.53	0.69					0.99	1					0.48	0.6					0.77	0.76					0.57	0.74					0.61	0.79					0.42	0.58
FNKPFVFLMIEQNTK	29.31	0		1.46	1.39					1.41	1.37					1.57	1.28					1.88	1.47					0.96	1.07					0.92	1.07					1.69	1.58
DTEEEDFHVDQVTTVK	29.11	0		15.24	2.37					12.14	2.05					34.96	4.06					25.05	3.09					20.55	3.35					9.63	2					13.65	2.7
KLSSWVLLMK	28.98	0		-1	-1					108.89	10.79					-1	-1					152.12	12.34					130.61	14.32					107.09	12.37					173.49	21.01
FNKPFVFLMIEQNTK	28.88	0		0.59	0.73					0.72	0.81					1.03	0.93					0.98	0.88					-1	-1					0.73	0.89					1.24	1.21
LQHLENELTHDIITK	28.88	0		0.24	0.49					0.57	0.69					0.66	0.7					0.93	0.85					1.35	1.36					0.05	0.32					1.31	1.25
AVLTIDEK	28.82	0		13.83	2.25					15.7	2.5					19.69	2.67					23.98	3.04					0.98	0.85					13.96	2.62					21.84	3.94
DTEEEDFHVDQVTTVK	28.7	0		1.55	1.31					0.51	0.66					0.03	0.41					1.55	1.16					1.12	1.12					0.3	0.57					0.72	0.81
LSSWVLLMK	28.6	0		1.3	1.13					1.29	1.11					2.76	1.7					0.07	0.45					-1	-1					2.73	2.15					2.31	1.78
LSSWVLLMK	28.57	0		0.07	0.5					0.83	0.84					0.98	0.89					1.92	1.27					0.84	0.92					1.21	1.15					1.91	1.5
FNKPFVFLMIEQNTK	28.54	0		1.55	1.38					1.31	1.22					-1	-1					2.13	1.54					1.08	1.13					1.47	1.48					1.14	1.11
ELDRDTVFALVNYIFFK	28.46	0		1.58	1.22					1.54	1.18					0.19	0.57					0.18	0.55					1.03	1.01					2.27	1.71					2.03	1.52
FLENEDR	28.41	0		2.03	2					-1	-1					1.51	1.3					2.17	1.78					1.98	2.14					1.76	1.98					1.92	1.87
LSSWVLLMK	28.03	0		15.55	2.11					12.13	1.8					0.05	0.8					15.77	1.97					12.18	2.01					15.18	2.38					25.89	3.8
AVLTIDEK	28	0		1.8	1.42					1.77	1.4					3.33	2					3.19	1.91					1.98	1.65					1.67	1.49					3.1	2.3
KLSSWVLLMK	27.91	0		0.96	1.06					1.16	1.3					-1	-1					0.03	0.09					-1	-1					0.96	1.2					0.03	0.08
FNKPFVFLMIEQNTK	27.78	0		1.24	1.09					1.18	1.04					0.89	0.84					0.96	0.86					0.44	0.68					1.35	1.25					0.61	0.75
ELDRDTVFALVNYIFFK	27.77	0		1.25	1.14					0.99	0.96					1.23	1.01					0.66	0.72					0.67	0.82					0.71	0.86					0.98	0.98
SPLFMGK	27.56	0		2.2	2.12					1.69	1.71					2.14	1.75					-1	-1					1.58	1.72					0.01	0.18					0.05	0.18
IVDLVK	27.46	0		0.84	0.91					1.51	1.45					1.01	0.92					2.09	1.6					1.69	1.71					1.33	1.44					1.43	1.37
DTEEEDFHVDQVTTVK	27.18	0		0.63	0.73					1.05	1.15					1.79	1.54					-1	-1					0.02	0.14					0.74	0.93					0.56	0.63
LQHLENELTHDIITK	27.18	0		0.62	0.75					0.67	0.76					1.1	0.96					0.26	0.46					0.42	0.62					0.86	1					0.53	0.66
ITPNLAEFAFSLYR	27.17	0		1.07	1					1.79	1.34					1.63	1.16					1.12	0.93					0.44	0.69					0.84	0.93					1.39	1.2
QINDYVEK	27.04	0		2.74	1.72					2.58	1.65					3.02	1.66					2.04	1.27					1.13	1.05					0.1	0.51					0.15	0.53
LQHLENELTHDIITK	26.84	0		0.66	0.78					0.84	0.89					1.06	0.94					0.8	0.78					0.3	0.53					0.84	0.97					1.69	1.51
AVLTIDEK	26.83	0		0.9	0.97					0.81	0.9					-1	-1					1.49	1.25					1.07	1.2					1.07	1.23					1.34	1.32
LSITGTYDLK	26.67	0		-1	-1					118.96	32.99					182.31	41.34					-1	-1					139.41	42.73					119.57	38.34					144.25	47.04
SPLFMGK	26.6	0		0.94	1.05					-1	-1					1.78	1.6					-1	-1					1.44	1.71					1.25	1.56					1.49	1.55
SPLFMGK	26.41	0		1.1	1.04					2.23	1.7					1.41	1.1					1.36	1.06					0.87	0.95					2.62	2.16					2.22	1.77
DTEEEDFHVDQVTTVK	26.32	0		3.91	1.34					5.05	1.51					0.1	0.75					5.07	1.43					6.94	2.03					0.42	0.76					0.82	0.88
DTVFALVNYIFFK	26.08	0		1.09	1					1.22	1.03					1.28	1.01					1.48	1.07					0.98	0.98					1.01	1.02					1.11	1.03
LSSWVLLMK	25.97	0		1.56	1.17					1.77	1.23					0.01	0.54					0.08	0.55					1.84	1.37					1.86	1.42					1.77	1.34
AVLTIDEK	25.87	0		9.03	1.75					13.03	2.22					26.29	3.36					26.69	3.36					-1	-1					11.36	2.3					3.29	1.24
FNKPFVFLMIEQNTK	25.69	0		1.4	1.22					0.71	0.79					1.45	1.12					1.61	1.18					1.36	1.27					0.7	0.85					1.34	1.21
AVLTIDEK	25.64	0		0.65	0.75					0.75	0.86					0.89	0.83					-1	-1					1.07	1.25					0.64	0.82					0.8	0.85
VVNPTQK	25.63	0		9.6	2.26					32.65	6.28					10.3	2.2					9.3	2.02					12.22	3.04					21.48	5					7.35	2.25
FNKPFVFLMIEQNTK	25.62	0		0.63	0.82					28.68	4.01					57.06	6.25					56.82	6.17					36.88	5.53					38.64	5.98					53.06	8.46
DTEEEDFHVDQVTTVK	25.54	0		0.62	0.78					1.34	1.09					1.82	1.22					2.23	1.36					-1	-1					1.64	1.37					0.08	0.47
FNKPFVFLMIEQNTK	25.5	0		0.61	0.74					0.63	0.73					-1	-1					1.16	1.01					-1	-1					0.64	0.82					1.17	1.16
QINDYVEK	25.37	0		0.74	0.83					-1	-1					1.24	1					1.18	0.95					0.01	0.44					0.29	0.6					0.88	0.91
LQHLENELTHDIITK	25.31	0		-1	-1					0.33	0.5					0.94	0.87					1.46	1.19					-1	-1					0.83	0.98					1.27	1.23
VVNPTQK	25.15	0		-1	-1					1.42	1.4					1.85	1.48					1.69	1.36					1.5	1.57					1.07	1.22					1.57	1.5
FNKPFVFLMIEQNTK	25.11	0		0.92	1.02					0.92	1.04					1.53	1.36					1.48	1.32					1.1	1.3					-1	-1					1.48	1.52
FLEDVK	25.09	0		1.64	1.8					-1	-1					2.61	2.34					3.15	2.81					-1	-1					0.03	0.07					0.04	0.07
VVNPTQK	25.06	0		-1	-1					0.11	0.44					2.13	1.42					1.94	1.32					-1	-1					0.4	0.66					1.33	1.19
LSSWVLLMK	25.05	0		0.69	0.81					1.14	1.01					1.29	1.03					-1	-1					1.49	1.31					1.18	1.15					0.84	0.89
FLEDVK	25.02	0		1.41	1.56					1.74	1.98					-1	-1					2.71	2.43					-1	-1					1.65	2.06					2.19	2.28
FLEDVK	25.01	0		-1	-1					1.72	1.93					-1	-1					-1	-1					2.47	2.91					-1	-1					0.02	0.06
FLEDVK	24.96	0		-1	-1					1.41	1.6					-1	-1					2.5	2.24					-1	-1					0.01	0.04					1.93	2.02
LSSWVLLMK	24.85	0		0.67	0.79					0.56	0.69					0.65	0.72					0.6	0.68					0.64	0.79					0.74	0.89					0.06	0.36
ELDRDTVFALVNYIFFK	24.77	0		1.46	0.95					3.61	1.27					1.93	1.01					2.84	1.12					0.32	0.74					3.97	1.5					0.87	0.89
IVDLVK	24.71	0		0.82	0.88					2.08	1.64					0.83	0.81					2.06	1.42					0.85	0.94					1.41	1.36					0.1	0.4
FLENEDR	24.65	0		2.8	1.56					3.05	1.65					3.12	1.54					-1	-1					2.78	1.7					6.44	3.33					2.87	1.76
FNKPFVFLMIEQNTK	24.35	0		25.96	3.34					-1	-1					11.59	1.8					23.46	2.81					8.7	1.77					4.38	1.27					14.74	2.74
DTEEEDFHVDQVTTVK	24.31	0		-1	-1					1.49	1.24					1.16	0.98					1.58	1.16					1.59	1.41					1.78	1.58					1.25	1.15
LSSWVLLMK	24.31	0		2.63	1.43					3.26	1.62					-1	-1					6.61	2.4					3.76	1.96					3.53	1.92					4.42	2.28
KLSSWVLLMK	24.27	0		0.73	0.82					1.19	1.31					1.1	1					-1	-1					1.15	1.35					0.85	1.06					0.01	0.09
DTEEEDFHVDQVTTVK	24.22	0		1	0.99					0.62	0.73					0.72	0.76					1.2	0.99					0.18	0.48					0.81	0.93					1.12	1.08
FLEDVK	24.08	0		2.44	1.83					2.06	1.62					2.04	1.42					3.08	1.92					3.49	2.72					2.57	2.17					0.18	0.46
SPLFMGK	23.91	0		1.29	1.41					1.33	1.49					1.61	1.44					1.82	1.62					1.63	1.92					-1	-1					1.77	1.82
LYHSEAFTVNFGDTEEAK	23.87	0		1.81	1.47					0.76	0.82					0.88	0.84					1.09	0.93					1.31	1.25					0.1	0.43					0.89	0.92
VFSNGADLSGVTEEAPLK	23.87	0		1.93	2.01					-1	-1					-1	-1					2.94	2.5					1.42	1.64					2.49	2.93					1.5	1.53
DTEEEDFHVDQVTTVK	23.69	0		0.14	0.52					0.35	0.58					0.33	0.59					1.33	1.03					0.63	0.79					0.65	0.82					0.26	0.53
FLENEDR	23.64	0		0.86	0.93					0.78	0.86					1.07	0.96					1.21	1.04					0.62	0.77					0.92	1.07					1.03	1.04
SVLGQLGITK	23.61	0		5.86	1.67					6.76	1.82					3.16	1.19					0.09	0.72					2.24	1.12					1.81	1.04					2.8	1.3
FNKPFVFLMIEQNTK	23.58	0		2.6	1.51					9.06	4					1.47	1.04					1.49	1.02					1.31	1.09					3.21	1.95					1.39	1.12
TLNQPDSQLQLTTGNGLFLSEGLK	23.54	0		4.19	1.93					1.52	1.04					3.92	1.7					0.74	0.79					0.67	0.81					1.09	0.98					3.48	1.92
FLENEDR	23.49	0		-1	-1					0.99	1.03					0.53	0.6					0.89	0.83					0.02	0.25					0.03	0.26					1.4	1.35
FNKPFVFLMIEQNTK	23.44	0		22.05	5.8					14.84	4.28					25.37	5.85					23.58	5.44					-1	-1					14.28	4.74					23.72	7.67
IVDLVK	23.28	0		1.51	1.3					2.54	1.94					0.96	0.88					1.83	1.3					1.34	1.28					1.09	1.13					1.61	1.4
IVDLVK	23.15	0		30.88	3.22					34.12	3.6					28.17	2.78					33.3	3.1					39.98	4.57					0.09	0.74					36.4	4.7
ELDRDTVFALVNYIFFK	23.07	0		0.8	0.84					4.62	1.2					4.18	1.18					4.05	1.13					5.05	1.38					3.85	1.23					0.58	0.84
FLENEDRR	22.92	0		0.69	0.79					-1	-1					0.85	0.8					1.22	1.07					1.1	1.26					0.94	1.14					0.03	0.15
FLEDVK	22.82	0		1.72	1.34					-1	-1					2.63	1.62					1.15	0.94					3.42	2.46					1.89	1.59					1.31	1.16
LQHLENELTHDIITK	22.79	0		1.66	1.15					1.14	0.92					1.41	1.01					2.99	1.45					0.15	0.6					1.22	1.05					0.28	0.65
VVNPTQK	22.77	0		0.84	0.9					-1	-1					-1	-1					1.49	1.19					1.56	1.54					0.61	0.79					1.52	1.42
IVDLVK	22.7	0		1.56	1.31					1.61	1.33					1.43	1.11					-1	-1					1.72	1.51					1.6	1.47					0.07	0.39
LQHLENELTHDIITK	22.65	0		1.24	1.15					0.88	0.9					0.83	0.81					1.22	1.01					0.74	0.87					0.03	0.35					1.15	1.1
KLSSWVLLMK	22.6	0		0.56	0.71					0.01	0.29					0.91	0.85					1.61	1.25					1.3	1.31					0.96	1.07					0.03	0.29
WERPFEVK	22.56	0		1.67	1.4					3.2	2.39					2.55	1.7					2.78	1.81					2.44	2.05					1.03	1.09					1.57	1.38
FNKPFVFLMIEQNTK	22.55	0		0.2	0.61					0.9	0.85					0.12	0.58					0.3	0.62					0.39	0.68					0.69	0.83					0.14	0.54
DTEEEDFHVDQVTTVK	22.49	0		1.91	1.22					4.49	2.1					1.9	1.14					3.03	1.44					2.85	1.66					1.58	1.19					2.15	1.42
SPLFMGK	22.35	0		1.33	1.47					1.21	1.36					-1	-1					1.77	1.59					-1	-1					1.31	1.63					1.69	1.75
WERPFEVK	22.33	0		3.22	1.82					0.99	0.89					2.99	1.57					5.63	2.45					-1	-1					3.22	2.05					0.38	0.67
FNKPFVFLMIEQNTK	22.26	0		0.74	0.84					0.44	0.56					0.73	0.72					1.04	0.94					0.66	0.81					0.52	0.69					1.06	1.09
LSITGTYDLK	21.85	0		0.88	0.93					1.76	1.53					1.4	1.13					2.56	1.78					1.7	1.61					1.51	1.51					1.81	1.59
FNKPFVFLMIEQNTK	21.84	0		0.61	0.74					0.36	0.54					-1	-1					1.04	0.92					0.27	0.51					0.68	0.84					0.51	0.64
LSITGTYDLK	21.82	0		1.34	1.35					-1	-1					1.56	1.32					1.57	1.32					-1	-1					1.73	1.92					1.5	1.47
LSSWVLLMK	21.8	0		-1	-1					0.68	0.74					3.27	1.13					3.05	1.08					1.08	0.87					0.53	0.78					2.59	1.18
VVNPTQK	21.74	0		13.01	1.96					-1	-1					8.49	1.48					13.1	1.82					8	1.62					5.62	1.37					11.19	2.16
LQHLENELTHDIITK	21.58	0		0.18	0.64					2.61	1.46					1.08	0.91					0.41	0.69					1.13	1					2.83	1.72					1.15	1.01
FNKPFVFLMIEQNTK	21.49	0		0.14	0.54					0.58	0.71					0.98	0.88					0.23	0.56					0.04	0.47					0.27	0.6					0.74	0.83
FNKPFVFLMIEQNTK	21.23	0		0.5	0.74					0.94	0.86					0.33	0.67					1.89	1.16					0.65	0.81					1.13	1.03					0.86	0.89
LSSWVLLMK	21.23	0		0.55	0.71					0.75	0.82					0.96	0.88					1.55	1.19					0.7	0.84					0.55	0.74					1.07	1.05
FLEDVK	21.22	0		0.07	0.64					1.97	1.14					1.83	1.09					3.58	1.5					1.23	1					0.27	0.67					1.39	1.08
ELDRDTVFALVNYIFFK	21.14	0		0.88	0.9					0.6	0.72					1.72	1.17					1.99	1.25					1	0.98					0.06	0.5					1.59	1.27
DTEEEDFHVDQVTTVK	21.09	0		0	0.13					0.57	0.68					0.93	0.86					0.81	0.76					0.72	0.88					0.43	0.59					0.46	0.53
DTEEEDFHVDQVTTVK	21.07	0		1.31	1.21					0.48	0.64					1.71	1.3					1.76	1.31					1.18	1.2					0.58	0.77					1.32	1.24
TLNQPDSQLQLTTGNGLFLSEGLK	20.98	0		2.21	1.2					1.85	1.06					2.08	1.11					0.5	0.75					1.21	0.97					1.36	1.02					1.52	1.1
IVDLVK	20.96	0		1.82	1.56					1.51	1.35					1.62	1.25					1.52	1.19					-1	-1					1.35	1.38					0.06	0.32
VFSNGADLSGVTEEAPLKLSK	20.9	0		1.18	0.98					1.25	0.96					2.41	1.3					1.91	1.13					0.05	0.57					1.33	1.09					2.96	1.76
FLEDVK	20.64	0		1.97	1.72					1.68	1.53					-1	-1					2.21	1.63					1.51	1.5					1.69	1.71					2.46	2.14
DTEEEDFHVDQVTTVK	20.6	0		3.02	2.13					1.89	1.49					1.86	1.31					1.79	1.26					2.36	1.91					1.8	1.6					0.08	0.41
QINDYVEK	20.58	0		1.23	1.07					3	1.98					1.74	1.21					0.83	0.81					3.11	2.22					1.02	1.04					0.28	0.57
LQHLENELTHDIITK	20.56	0		-1	-1					2.77	1.84					1.81	1.23					1.77	1.2					1.73	1.41					0.85	0.93					0.07	0.45
AVLTIDEK	20.53	0		1.49	1.3					1.88	1.56					0.53	0.65					0.08	0.4					1.01	1.06					0.67	0.83					1.08	1.05
LSITGTYDLK	20.41	0		1.07	1.1					0.9	0.96					1.27	1.09					1.85	1.47					0.94	1.06					1.29	1.42					0.05	0.24
FLENEDR	20.32	0		1.72	1.36					1.64	1.31					2.27	1.48					1.53	1.12					0.04	0.43					0.31	0.6					1.4	1.23
IVDLVK	20.28	0		1.18	1.28					1.1	1.22					1.62	1.42					1.69	1.48					-1	-1					1.3	1.57					1.73	1.76
KQINDYVEK	20.22	0		10.72	2.25					5.72	1.52					14.09	2.52					15.19	2.63					13.4	2.99					9.06	2.3					14.24	3.41
LSSWVLLMK	20.12	0		13.96	1.77					15.28	1.86					12.21	1.58					21.52	2.13					16.46	2.17					14.75	2.07					18.11	2.55
FLEDVK	20.02	0		0.92	0.98					0.82	0.89					1.05	0.94					-1	-1					1.08	1.19					0.66	0.83					1.12	1.13
LQHLENELTHDIITK	19.98	0		0.13	0.71					3.28	1.3					0.29	0.75					1.45	0.93					1.12	0.92					0.6	0.79					1.18	0.97
SPLFMGK	19.97	0		1.79	1.5					1.83	1.54					1.28	1.05					-1	-1					1.8	1.63					1.01	1.09					1.73	1.51
GTEAAGAMFLEAIPMSIPPEVK	19.96	0		0.93	1					0.48	0.6					0.7	0.7					0.85	0.8					0.53	0.69					0.52	0.7					1	1.03
LSSWVLLMK	19.91	0		1.8	1.32					2.21	1.51					3.71	1.97					2.46	1.45					1.82	1.43					2.08	1.61					2.35	1.7
ELDRDTVFALVNYIFFK	19.75	0		0.18	0.71					1.36	0.9					1.25	0.92					2.84	1.18					2.3	1.21					0.63	0.8					0.93	0.91
FLENEDR	19.73	0		1.09	1.11					1.47	1.43					1.22	1.05					2.05	1.59					1.38	1.45					1.38	1.5					0.97	1
DTEEEDFHVDQVTTVK	19.71	0		0.62	0.75					0.93	0.96					0.9	0.85					0.6	0.66					-1	-1					0.57	0.76					0.82	0.87
FLEDVK	19.52	0		39.1	3.57					33.98	3.3					54.59	4.27					63.2	4.77					60.74	5.99					59.27	6.08					56.17	6.25
ELDRDTVFALVNYIFFK	19.42	0		7.33	1.26					11.03	1.47					20.25	1.98					15.36	1.67					18.34	2.2					15.59	2.03					22.17	2.77
ITPNLAEFAFSLYR	19.42	0		0.82	0.89					0.82	0.87					0.57	0.66					0.85	0.8					1.05	1.1					0.03	0.33					1.48	1.35
LYHSEAFTVNFGDTEEAK	19.29	0		-1	-1					0.84	0.91					-1	-1					0.95	0.87					0.75	0.9					0.69	0.87					1.09	1.1
LYHSEAFTVNFGDTEEAK	19.1	0		0.96	1					0.64	0.74					0.97	0.89					1.45	1.18					-1	-1					0.7	0.87					0.98	1
DTEEEDFHVDQVTTVK	19.06	0		1.11	1.08					0.04	0.32					0.96	0.88					1.99	1.46					1.2	1.23					1.03	1.13					0.97	0.99
KLSSWVLLMK	19.04	0		-1	-1					0.98	1.03					1.46	1.22					1.66	1.35					0.94	1.07					1.5	1.64					1.8	1.7
LSSWVLLMK	18.99	0		0.36	0.54					0.64	0.74					0.99	0.9					0.79	0.76					0.64	0.8					1.05	1.19					0.55	0.65
FNKPFVFLMIEQNTK	18.92	0		0.51	0.7					0.55	0.69					2.3	1.56					-1	-1					0.65	0.8					0.37	0.62					0.17	0.44
FNKPFVFLMIEQNTK	18.8	0		1.06	1.11					1.04	1.1					0	0.2					1.6	1.33					0.9	1.04					1.34	1.51					0.04	0.2
ITPNLAEFAFSLYR	18.8	0		1.44	1.2					2.02	1.51					-1	-1					1.39	1.05					0.81	0.9					1.12	1.11					1.27	1.15
DTEEEDFHVDQVTTVK	18.79	0		1.13	0.95					0	0.53					1.82	1.1					1.84	1.09					1.79	1.22					2.4	1.47					1.38	1.09
FLEDVKK	18.48	0		0.99	1					-1	-1					1.98	1.46					1.91	1.41					0.81	0.92					1.63	1.6					0.06	0.32
FNKPFVFLMIEQNTK	18.46	0		1.37	1.34					-1	-1					1.3	1.11					-1	-1					0.97	1.09					1.34	1.47					1.74	1.64
LQHLENELTHDIITK	18.45	0		0.95	0.92					1.56	1.14					1.23	0.97					1.31	0.98					1.04	0.99					0.88	0.93					0.63	0.78
DTEEEDFHVDQVTTVK	18.39	0		1.5	1.17					1.68	1.23					0.9	0.85					2.87	1.59					1.73	1.36					0.04	0.48					2.31	1.66
ELDRDTVFALVNYIFFK	18.34	0		0.75	0.84					0.33	0.58					1.34	1.04					-1	-1					1.77	1.43					0.66	0.82					0.07	0.45
FLEDVK	18.33	0		0.73	0.83					0.82	0.9					1.46	1.22					1.11	0.97					1.3	1.39					0.02	0.23					0.04	0.23
SPLFMGK	18.29	0		-1	-1					2.46	1.57					1.39	1.03					1.17	0.93					1.36	1.16					1.56	1.28					1.23	1.08
SPLFMGK	18.29	0		35.88	4.81					67.5	8.88					30.08	3.79					26.98	3.43					24.48	4.05					0.38	0.76					24.75	4.5
KLSSWVLLMK	18.25	0		26.85	3.75					21.7	3.27					-1	-1					0.07	0.75					17.97	3.14					20.64	3.61					34.12	5.86
DTEEEDFHVDQVTTVK	18.07	0		1.28	1.21					1.12	1.1					0.75	0.76					0.04	0.33					0.78	0.91					0.49	0.69					1.29	1.23
KLSSWVLLMK	18.07	0		2.32	1.47					3.07	1.78					2.72	1.49					2.87	1.52					1.21	1.07					1.7	1.33					0.21	0.58
FNKPFVFLMIEQNTK	17.81	0		1.37	1.18					3.25	2.25					2.04	1.38					3.16	1.89					2.82	2.18					2.89	2.29					3.79	2.72
VFSNGADLSGVTEEAPLK	17.77	0		1.01	1					1.23	1.11					0.95	0.87					1.91	1.35					-1	-1					2.55	2.17					1.54	1.35
SPLFMGK	17.73	0		0.99	0.97					1.92	1.49					0.83	0.82					0.02	0.42					-1	-1					1.36	1.28					1.59	1.35
SPLFMGK	17.69	0		1.3	1.12					3.91	2.5					-1	-1					0.83	0.81					1.3	1.19					3.63	2.64					0.49	0.68
KLSSWVLLMK	17.62	0		1.91	0.89					4.81	0.97					4.24	1.02					0.53	0.82					6.07	1.15					7.92	1.27					13.58	1.78
KLSSWVLLMK	17.59	0		0.79	0.86					0.79	0.83					1.27	1.03					1.57	1.16					1.7	1.51					0.81	0.93					0.75	0.83
AVLTIDEK	17.57	0		0.01	0.43					0.96	0.93					0.9	0.85					1.3	1.02					1.51	1.35					0.07	0.43					1.47	1.28
FLENEDR	17.43	0		2.56	2.23					2.32	2.09					2.1	1.62					3.12	2.27					3.57	3.33					2.38	2.39					1.29	1.25
FNKPFVFLMIEQNTK	17.42	0		0.37	0.69					0.75	0.79					0.04	0.57					1.29	0.96					1.14	1.03					0.37	0.68					1.8	1.33
FNKPFVFLMIEQNTK	17.28	0		15.07	2.39					20.92	3.11					0.13	0.79					23.37	2.99					-1	-1					25.37	4.18					27.99	4.83
LSITGTYDLK	17.25	0		0.81	0.9					0.6	0.71					1.1	0.99					0.92	0.85					-1	-1					0.62	0.8					0.81	0.86
FNKPFVFLMIEQNTK	17.21	0		1.39	0.99					0.97	0.83					0.53	0.78					1.5	0.97					0.67	0.81					1.63	1.11					0.72	0.85
KLSSWVLLMK	17.09	0		1.58	1.36					2.49	1.95					-1	-1					0.1	0.41					0.77	0.89					0.78	0.91					1.24	1.16
DTEEEDFHVDQVTTVK	16.86	0		0.73	0.83					1.83	1.12					1.39	0.98					2.69	1.3					0.02	0.58					2.3	1.42					3.1	1.72
LSSWVLLMK	16.83	0		0.98	0.98					0.98	0.96					-1	-1					1.3	1.04					0.57	0.75					0.8	0.93					0.76	0.83
LYHSEAFTVNFGDTEEAK	16.73	0		21.89	2.64					15.86	2.14					23.47	2.57					37.23	3.57					17.64	2.56					0.83	0.82					16.72	2.71
DTEEEDFHVDQVTTVK	16.56	0		0.65	0.78					0.06	0.38					1.76	1.28					1.73	1.26					1.48	1.37					0.97	1.05					1.39	1.26
FNKPFVFLMIEQNTK	16.51	0		-1	-1					1.34	1.27					0.93	0.86					0.97	0.88					1.33	1.36					0.97	1.09					1.05	1.05
LYHSEAFTVNFGDTEEAK	16.41	0		6.01	1.57					10.33	2.2					12.05	2.24					8.66	1.79					16.12	3.41					8.61	2.2					10.99	2.76
LYHSEAFTVNFGDTEEAK	16.4	0		0.87	0.91					1.61	1.34					0.83	0.81					1.33	1.05					1.66	1.48					1.68	1.54					1.57	1.36
LSITGTYDLK	16.39	0		1.63	1.32					2.16	1.62					-1	-1					3.75	2.17					1.69	1.46					0.07	0.43					2.35	1.82
VVNPTQK	16.39	0		2	1.55					-1	-1					1.43	1.11					0.89	0.83					0.81	0.91					2.87	2.34					1.09	1.05
IVDLVK	16.27	0		2.1	1.75					-1	-1					2.35	1.66					-1	-1					1.29	1.29					1.32	1.35					0.84	0.89
DTEEEDFHVDQVTTVK	16.2	0		0.54	0.74					0.77	0.8					0.07	0.53					0.9	0.83					0.81	0.89					1.04	1.02					1.63	1.3
DTEEEDFHVDQVTTVK	16.03	0		0.95	1.03					1.43	1.5					1.22	1.09					1.37	1.19					1.61	1.79					1.01	1.21					0.86	0.91
GTQGK	15.71	0		-1	-1					1.25	1.34					1.73	1.48					1.7	1.45					-1	-1					0.03	0.16					1.33	1.35
FLEDVK	15.68	0		0.71	0.82					2.51	1.69					1.96	1.29					1.19	0.95					1.16	1.09					1.34	1.21					2.58	1.86
LQHLENELTHDIITK	15.66	0		0.49	0.63					0.74	0.84					0.82	0.79					1.04	0.93					1.23	1.34					0.66	0.84					0.93	0.97
LVDKFLEDVK	15.45	0		14.51	3.58					14.17	3.63					12.46	2.88					-1	-1					11.92	3.48					12.41	3.72					18.58	5.45
DTEEEDFHVDQVTTVK	15.38	0		0.42	0.55					0.44	0.57					0.44	0.5					0.35	0.43					0.53	0.69					0.45	0.63					0.6	0.68
ITPNLAEFAFSLYR	15.37	0		0.51	0.67					0.96	0.99					0.6	0.66					0.47	0.57					1.12	1.19					0.53	0.72					0.95	0.98
IVDLVK	15.35	0		1.65	1.49					2.52	2.16					-1	-1					2.51	1.81					1.99	1.9					0.03	0.3					2.33	2.04
ELDRDTVFALVNYIFFK	15.32	0		0.3	0.58					0.59	0.71					0.83	0.81					0.12	0.45					0.04	0.4					0.57	0.76					0.84	0.89
VVNPTQK	15.2	0		3.02	1.51					8.19	3.13					3.67	1.57					2.15	1.16					1.92	1.25					6.71	3.03					1.89	1.27
KLSSWVLLMK	15.12	0		-1	-1					1.29	1.29					0.02	0.26					-1	-1					1.39	1.46					0.93	1.08					1.49	1.43
FNKPFVFLMIEQNTK	15.04	0		1.99	0.9					7.26	1.15					7.94	1.22					8.26	1.21					7.18	1.26					3.61	1.01					14.99	2
		0
CO3_HUMAN;MET18_HUMAN	16765	1	508	0.63	0.75	0.111	0.427	0.182	454	0.6	0.71	0.083	0.437	0.224	473	0.64	0.67	0.058	0.311	0.205	465	0.85	0.8	0.227	0.519	0.183	456	0.47	0.64	0.059	0.327	0.215	474	0.49	0.69	0.144	0.502	0.24	502	0.59	0.69	0.142	0.538	0.244	507
DYAGVFSDAGLTFTSSSGQQTAQR	148.39	0		0.51	0.61					0.29	0.39					0.33	0.38					0.74	0.7					0.24	0.36					0.03	0.14					0.43	0.5
DYAGVFSDAGLTFTSSSGQQTAQR	148.11	0		0.57	0.68					0.46	0.57					0.46	0.49					0.81	0.76					0.17	0.3					0.4	0.55					0.29	0.38
DYAGVFSDAGLTFTSSSGQQTAQR	143.58	0		1.01	1.06					0.76	0.85					0.76	0.75					0.93	0.86					0.51	0.68					0.39	0.58					0.74	0.81
ILLQGTPVAQMTEDAVDAER	136.07	0		8.47	2.52					9.75	2.87					11.03	2.8					12.58	3.06					4.75	1.87					4.47	1.84					8.58	3.05
DYAGVFSDAGLTFTSSSGQQTAQR	135.2	0		0.27	0.57					1.48	1.24					0.75	0.78					0.07	0.44					1.63	1.43					0.56	0.76					1.85	1.53
DYAGVFSDAGLTFTSSSGQQTAQR	134.3	0		0.49	0.61					0.65	0.76					0.72	0.71					0.85	0.8					0.31	0.47					0.34	0.51					0.45	0.54
EDIPPADLSDQVPDTESETR	133.75	0		0.47	0.6					0.44	0.57					0.57	0.6					0.03	0.2					0.22	0.38					0.34	0.52					0.26	0.38
DYAGVFSDAGLTFTSSSGQQTAQR	130.52	0		0.35	0.43					0.27	0.35					0.43	0.43					0.57	0.55					0.18	0.27					0.28	0.4					0.46	0.51
DYAGVFSDAGLTFTSSSGQQTAQR	127.99	0		0.39	0.56					0.47	0.61					0.96	0.88					0.79	0.76					0.47	0.64					0.24	0.45					0.45	0.57
ILLQGTPVAQMTEDAVDAER	127.15	0		-1	-1					0.5	0.61					0.36	0.43					0.92	0.85					0.24	0.39					0.54	0.71					0.43	0.52
EDIPPADLSDQVPDTESETR	125.18	0		0.71	0.81					0.61	0.72					0.74	0.74					0.81	0.78					0.56	0.73					0.67	0.84					0.66	0.74
SNLDEDIIAEENIVSR	125.01	0		0.41	0.52					0.54	0.65					0.47	0.5					0.94	0.87					0.4	0.54					0.56	0.73					0.52	0.59
SNLDEDIIAEENIVSR	124.13	0		-1	-1					0.01	0.08					-1	-1					0.75	0.71					0.41	0.54					0.39	0.52					0.7	0.75
ILLQGTPVAQMTEDAVDAER	121.42	0		0.68	0.78					0.65	0.76					0.55	0.56					0.89	0.83					0.5	0.64					0.67	0.85					0.57	0.63
ILLQGTPVAQMTEDAVDAER	121.08	0		0.73	0.83					0.48	0.6					0.52	0.56					0.91	0.84					0.31	0.48					0.02	0.19					0.78	0.84
GDQDATMSILDISMMTGFAPDTDDLK	117.07	0		0.02	0.42					0.28	0.52					0.44	0.63					1.08	0.92					0.33	0.6					0.52	0.73					0.34	0.57
SNLDEDIIAEENIVSR	114.73	0		-1	-1					0.56	0.65					0.49	0.47					-1	-1					0.36	0.45					0.38	0.5					0.02	0.04
DYAGVFSDAGLTFTSSSGQQTAQR	113.94	0		0.57	0.67					0.74	0.84					0.67	0.66					-1	-1					0.45	0.6					0.54	0.71					0.42	0.5
ILLQGTPVAQMTEDAVDAER	112.2	0		0.65	0.76					0.44	0.57					-1	-1					0.86	0.81					0.57	0.73					0.53	0.7					0.64	0.72
DYAGVFSDAGLTFTSSSGQQTAQR	112	0		2.3	1.2					4.55	1.72					3.3	1.35					3.08	1.28					3.69	1.65					4.62	1.96					6.71	2.64
SNLDEDIIAEENIVSR	111.67	0		221.2	16.01					208.52	16.15					171.42	11.29					309.4	19.59					188.08	16.38					154.7	14.18					5.62	1.33
GDQDATMSILDISMMTGFAPDTDDLK	111.41	0		0.55	0.72					0.93	0.93					0.71	0.75					0.74	0.75					0.73	0.86					0.71	0.86					0.7	0.79
SNLDEDIIAEENIVSR	110.01	0		0.64	0.74					0.61	0.71					-1	-1					0.82	0.77					0.39	0.52					0.05	0.16					0.46	0.53
SNLDEDIIAEENIVSR	109.48	0		0.25	0.41					0.04	0.2					0.32	0.42					0.4	0.48					0.38	0.54					0.54	0.72					0.25	0.37
SNLDEDIIAEENIVSR	109.01	0		-1	-1					0.46	0.55					0.46	0.45					0.82	0.77					0.37	0.47					0.46	0.61					0.01	0.04
SNLDEDIIAEENIVSR	109	0		0.59	0.7					0.58	0.69					0.51	0.53					0.72	0.69					0.42	0.56					0.04	0.17					0.55	0.62
GDQDATMSILDISMMTGFAPDTDDLK	108.7	0		0.46	0.7					0.24	0.53					0.46	0.66					0.5	0.67					0.31	0.61					0.72	0.86					0.16	0.5
YYGGGYGSTQATFMVFQALAQYQK	107.07	0		0.9	0.93					0.51	0.65					0.43	0.6					1.21	1					0.71	0.85					0.53	0.73					0.51	0.66
DYAGVFSDAGLTFTSSSGQQTAQR	105.48	0		2.59	1.34					1.81	1.08					0.84	0.84					1.67	1.02					2.12	1.28					1.88	1.22					5.97	2.63
DYAGVFSDAGLTFTSSSGQQTAQR	104.73	0		1.16	1.03					0.79	0.82					1.37	1.04					1.06	0.9					1.2	1.1					0.47	0.71					0.36	0.63
SNLDEDIIAEENIVSR	103.78	0		182.95	10.35					175.56	10.58					-1	-1					-1	-1					135.73	9.34					154.12	10.93					166.45	12.73
GDQDATMSILDISMMTGFAPDTDDLK	103.08	0		2.53	1.06					0.78	0.76					3.04	1.1					4.11	1.19					3.83	1.29					2.43	1.08					4.05	1.42
VQLSNDFDEYIMAIEQTIK	102.62	0		0.58	0.68					-1	-1					0.47	0.47					0.77	0.73					0.21	0.3					0.01	0.07					0.6	0.66
SNLDEDIIAEENIVSR	102.01	0		0.48	0.61					0.61	0.72					0.4	0.48					0.61	0.63					0.56	0.72					0.38	0.55					0.67	0.74
EDIPPADLSDQVPDTESETR	101.19	0		1.43	1.27					0.67	0.76					0.94	0.87					1.69	1.26					1.29	1.27					0.81	0.94					0.93	0.95
DYAGVFSDAGLTFTSSSGQQTAQR	97.64	0		2.21	1.26					2.01	1.17					2.45	1.25					2.07	1.13					3.37	1.75					2.65	1.54					3.55	1.88
RIPIEDGSGEVVLSR	95.05	0		0.48	0.57					1.02	1.15					0.38	0.4					-1	-1					0.43	0.55					0.38	0.52					0.47	0.52
ILLQGTPVAQMTEDAVDAER	94.8	0		0.27	0.53					0.06	0.36					0.94	0.87					0.25	0.48					0.82	0.93					0.28	0.54					0.56	0.69
YYGGGYGSTQATFMVFQALAQYQK	94.76	0		0.34	0.51					0.03	0.23					0.22	0.39					0.57	0.61					0.27	0.46					0.1	0.3					0.4	0.53
RIPIEDGSGEVVLSR	93.71	0		1.17	1.24					1.61	1.69					0.8	0.76					1	0.91					0.64	0.8					0.43	0.59					0.75	0.81
TVMVNIENPEGIPVK	93.41	0		0.56	0.67					0.39	0.5					0.55	0.56					1.24	1.1					0.43	0.57					0.55	0.72					0.01	0.1
VQLSNDFDEYIMAIEQTIK	92.68	0		0.42	0.55					0.51	0.63					0.6	0.62					0.69	0.68					0.31	0.47					0.03	0.2					0.47	0.56
ILLQGTPVAQMTEDAVDAER	91.74	0		0.31	0.57					0.35	0.56					0.19	0.48					1.43	1.11					0.61	0.78					0.63	0.8					0.1	0.39
EDIPPADLSDQVPDTESETR	90.74	0		0.71	0.82					1.13	1.12					0.03	0.31					1.1	0.96					0.64	0.79					0.67	0.84					1	1.01
VPVAVQGEDTVQSLTQGDGVAK	89.34	0		0.47	0.54					-1	-1					0.49	0.47					0.87	0.81					0.33	0.42					0.37	0.48					0.47	0.51
AGDFLEANYMNLQR	88.2	0		0.6	0.73					0.32	0.5					0.03	0.31					1.01	0.9					0.73	0.87					0.55	0.74					0.42	0.56
EGVQKEDIPPADLSDQVPDTESETR	87.86	0		10.08	1.41					15.82	1.75					11.27	1.43					25.51	2.18					9.08	1.44					12.51	1.72					33	3.6
EGVQKEDIPPADLSDQVPDTESETR	87.75	0		0.33	0.44					0.28	0.38					-1	-1					0.53	0.53					0.26	0.39					0.21	0.34					0.46	0.53
SGSDEVQVGQQR	87.45	0		0.29	0.43					0.46	0.57					0.54	0.57					0.39	0.44					0.17	0.32					0.32	0.48					0.51	0.59
VQLSNDFDEYIMAIEQTIK	86.78	0		0.51	0.62					0.46	0.57					-1	-1					0.68	0.66					0.68	0.83					0.54	0.71					0.41	0.48
AGDFLEANYMNLQR	86.72	0		-1	-1					0.38	0.46					0.45	0.45					0.59	0.57					0.41	0.53					0.26	0.37					0.38	0.43
EGVQKEDIPPADLSDQVPDTESETR	86.11	0		0.42	0.56					0.37	0.51					0.19	0.33					0.92	0.85					0.15	0.32					0.02	0.19					0.02	0.17
VPVAVQGEDTVQSLTQGDGVAK	86.06	0		66.77	13.29					43.5	9.4					61.14	10.85					-1	-1					35.62	8.67					39.99	10.05					58.87	15.06
SNLDEDIIAEENIVSR	85.96	0		18.21	2.36					14.62	2.05					29.78	3.1					37.23	3.64					-1	-1					0.61	0.79					27.5	4.03
EGVQKEDIPPADLSDQVPDTESETR	85.95	0		0.32	0.61					0.43	0.63					0.31	0.58					0.78	0.78					0.34	0.62					0.16	0.51					0.68	0.79
VPVAVQGEDTVQSLTQGDGVAK	84.94	0		0.35	0.43					-1	-1					0.01	0.07					-1	-1					0.34	0.44					0.31	0.43					0.44	0.49
ILLQGTPVAQMTEDAVDAER	84.17	0		0.97	0.94					1.85	1.33					1.31	1.01					0.85	0.82					0.96	0.97					0.65	0.81					1.62	1.3
VQLSNDFDEYIMAIEQTIK	83.96	0		0.69	0.79					0.57	0.69					0.56	0.6					0.93	0.86					0.48	0.64					0.03	0.2					0.02	0.17
AGDFLEANYMNLQR	83.83	0		0.63	0.72					0.43	0.51					0.48	0.45					-1	-1					0.38	0.47					0.39	0.5					0.49	0.53
QLYNVEATSYALLALLQLK	83.62	0		0.84	0.93					0.57	0.67					0.29	0.36					1.1	0.99					0.57	0.72					0.49	0.66					0.64	0.71
AGDFLEANYMNLQR	83.09	0		0.8	0.9					0.49	0.59					0.54	0.53					0.97	0.9					0.38	0.49					0.38	0.51					0.58	0.63
IPIEDGSGEVVLSR	82.97	0		0.55	0.7					0.44	0.6					0.6	0.66					0.02	0.31					0.69	0.84					0.25	0.48					0.39	0.55
RIPIEDGSGEVVLSR	81.47	0		0.34	0.65					0.15	0.5					6.46	3.06					10.48	4.62					4.49	2.86					8.26	5.06					6.6	3.99
AGDFLEANYMNLQR	81.39	0		-1	-1					0.35	0.43					0.38	0.38					0.83	0.77					0.31	0.41					0.01	0.05					0.4	0.45
AGDFLEANYMNLQR	80.54	0		0.48	0.56					0.4	0.48					0.42	0.4					0.56	0.53					0.36	0.45					0.31	0.41					0.4	0.44
DYAGVFSDAGLTFTSSSGQQTAQR	79.95	0		0.48	0.67					0.34	0.53					0.22	0.47					0.51	0.62					0.35	0.58					0.1	0.39					0.05	0.32
ILLQGTPVAQMTEDAVDAER	79.45	0		0.62	0.74					1.02	1.07					0.24	0.4					0.85	0.8					0.42	0.6					0.61	0.79					0.74	0.8
ILLQGTPVAQMTEDAVDAER	79.3	0		2.53	1.26					2.75	1.29					2.72	1.24					1.75	1.01					2.7	1.4					1.52	1.07					2.44	1.37
QKPDGVFQEDAPVIHQEMIGGLR	79.02	0		0.53	0.66					0.64	0.75					0.79	0.76					0.59	0.62					0.41	0.58					0.57	0.75					0.4	0.51
RIPIEDGSGEVVLSR	78.73	0		1.14	1.21					1.48	1.56					1.63	1.41					0.94	0.86					1.06	1.23					0.42	0.58					0.75	0.81
ILLQGTPVAQMTEDAVDAER	78.62	0		0.74	0.83					1.09	0.95					1.07	0.92					2.16	1.3					0.94	0.95					0.79	0.89					1.23	1.09
DYAGVFSDAGLTFTSSSGQQTAQR	78.17	0		2.92	1.15					3.12	1.13					3.94	1.26					0.7	0.81					1.52	0.96					6.56	1.9					3.51	1.4
QKPDGVFQEDAPVIHQEMIGGLR	78.07	0		0.64	0.74					0.67	0.78					0.72	0.71					0.75	0.72					0.58	0.73					0.33	0.49					0.56	0.64
VPVAVQGEDTVQSLTQGDGVAK	77.99	0		0.41	0.49					0.31	0.39					0.39	0.39					-1	-1					0.35	0.45					0	0.04					0.47	0.51
VQLSNDFDEYIMAIEQTIK	77.89	0		0.53	0.63					0.4	0.51					0.54	0.55					0.67	0.65					0.28	0.4					0.51	0.68					0.55	0.61
ILLQGTPVAQMTEDAVDAER	77.86	0		4.38	1.62					5.63	1.89					3.17	1.29					6	1.8					4.99	1.92					2.46	1.29					3.55	1.63
QKPDGVFQEDAPVIHQEMIGGLR	77.85	0		0.4	0.51					0.31	0.42					-1	-1					0.5	0.51					0.18	0.3					0.29	0.43					0.52	0.59
SGSDEVQVGQQR	77.37	0		0.82	0.9					-1	-1					0.04	0.29					0.03	0.27					0.22	0.43					0.47	0.66					0.05	0.25
SNLDEDIIAEENIVSR	77.36	0		1.01	1.07					1.09	1.16					0.83	0.79					1.14	1.01					0.71	0.86					0.96	1.15					1.17	1.19
ILLQGTPVAQMTEDAVDAER	77.25	0		0.99	0.9					1.95	1.13					2.12	1.15					2.54	1.23					1.98	1.24					1.26	1.02					2.23	1.37
GQGTLSVVTMYHAK	76.8	0		0.61	0.71					-1	-1					0.75	0.72					0.79	0.75					0.05	0.15					0.47	0.63					0.63	0.69
SSLSVPYVIVPLK	76.79	0		335.05	7.29					204.35	4.98					192.36	4.16					363.7	7.04					-1	-1					203.37	5.76					314.81	9.3
QKPDGVFQEDAPVIHQEMIGGLR	76.51	0		-1	-1					0.7	0.79					0.96	0.88					1.03	0.91					0.24	0.47					0.22	0.45					1.05	1.06
YYGGGYGSTQATFMVFQALAQYQK	76.44	0		0.46	0.6					0.42	0.55					0.51	0.56					1.22	1.07					0.4	0.56					0.64	0.82					0.7	0.77
ILLQGTPVAQMTEDAVDAER	76.36	0		0.18	0.45					0.54	0.67					0.92	0.86					0.63	0.68					0.35	0.57					0.46	0.67					1.01	1.02
SNLDEDIIAEENIVSR	76.29	0		0.85	0.94					-1	-1					0.87	0.82					0.9	0.83					0.54	0.69					0.5	0.67					0.77	0.82
ILLQGTPVAQMTEDAVDAER	75.89	0		0.59	0.72					0.66	0.76					-1	-1					0.75	0.73					0.54	0.71					0.37	0.56					0.77	0.83
DYAGVFSDAGLTFTSSSGQQTAQR	75.74	0		0.54	0.72					0.64	0.74					1.62	1.19					1.52	1.13					1.53	1.37					0.9	0.99					0.98	0.97
IPIEDGSGEVVLSR	74.65	0		0.4	0.56					0.6	0.71					0	0.24					0.64	0.66					0.33	0.52					0.48	0.67					0.51	0.62
AGDFLEANYMNLQR	74.41	0		0.4	0.51					0.39	0.5					0.4	0.45					0.62	0.61					0.33	0.47					0.25	0.4					0.44	0.51
YYGGGYGSTQATFMVFQALAQYQK	74.36	0		0.26	0.45					0	0.22					0.24	0.41					0.58	0.62					0.5	0.67					0.5	0.69					0.44	0.56
EGVQKEDIPPADLSDQVPDTESETR	73.37	0		0.16	0.59					0.94	0.87					1.1	0.92					2.57	1.43					0.92	0.94					0.32	0.64					0.86	0.89
YYGGGYGSTQATFMVFQALAQYQK	73	0		0.3	0.52					0.62	0.73					-1	-1					0.73	0.73					0.18	0.43					0.87	1.01					0.7	0.79
SGSDEVQVGQQR	72.69	0		0.28	0.44					0	0.17					0.25	0.37					0.43	0.49					0.36	0.52					0.21	0.39					0.52	0.61
SNLDEDIIAEENIVSR	72.63	0		0.68	0.8					0.06	0.38					0.88	0.84					1.68	1.23					0.45	0.66					0.1	0.43					0.54	0.69
EYVLPSFEVIVEPTEK	72.48	0		22.47	5.54					18.49	4.88					18.05	4.12					34.34	7.17					15.59	4.66					19.57	5.9					24.46	7.44
AYYENSPQQVFSTEFEVK	71.46	0		0.53	0.65					1.54	1.6					0.53	0.56					-1	-1					0.46	0.61					0.16	0.31					0.53	0.61
SNLDEDIIAEENIVSR	71.23	0		1.36	1.39					0.94	1.02					1.12	1.01					0.85	0.8					0.72	0.87					0.66	0.84					0.78	0.84
IPIEDGSGEVVLSR	71.18	0		0.75	0.84					0.79	0.86					1.01	0.91					0.07	0.32					0.82	0.94					0.34	0.55					0.72	0.79
EDIPPADLSDQVPDTESETR	70.76	0		0.71	0.81					1.43	1.29					1.42	1.14					0.58	0.66					0.43	0.64					0.43	0.65					0.3	0.5
LVAYYTLIGASGQR	70.59	0		0.67	0.78					0.41	0.54					0.45	0.5					0.55	0.57					0.21	0.37					0.43	0.6					0.41	0.51
LVAYYTLIGASGQR	70.23	0		1.23	0.88					17.58	2.7					26.52	3.31					27.1	3.32					15.04	2.67					12.56	2.41					18.17	3.38
AYYENSPQQVFSTEFEVK	70.19	0		0.21	0.4					0.91	0.97					0.59	0.63					0.38	0.48					0.49	0.66					0.75	0.92					0.02	0.2
LVAYYTLIGASGQR	69.92	0		-1	-1					0.35	0.44					0.45	0.46					-1	-1					0.39	0.51					0.4	0.53					0.44	0.49
TVMVNIENPEGIPVK	69.85	0		0.53	0.64					0.45	0.56					0.51	0.53					0.9	0.83					0.3	0.44					0.36	0.51					0.01	0.11
TVMVNIENPEGIPVK	69.76	0		0.32	0.73					17.37	5.29					19.91	5.09					30.01	7.28					-1	-1					17.21	6.02					0.31	0.71
IPIEDGSGEVVLSR	69.67	0		0.59	0.69					-1	-1					0.47	0.48					1.16	1.05					0.36	0.49					0.38	0.52					0.47	0.54
ILLQGTPVAQMTEDAVDAER	69.58	0		3.16	1.25					2.39	1.07					2.8	1.15					2.64	1.1					2.65	1.22					1.64	1.02					2.48	1.25
VPVAVQGEDTVQSLTQGDGVAK	68.85	0		0.5	0.66					0.54	0.66					0.53	0.61					0.8	0.77					0.16	0.4					0.47	0.66					0.42	0.57
YFKPGMPFDLMVFVTNPDGSPAYR	68.73	0		0.1	0.34					0.2	0.39					0.26	0.43					0.77	0.75					0.34	0.54					0.04	0.27					0.05	0.25
DSITTWEILAVSMSDK	68.67	0		0.39	0.57					0.27	0.45					0.42	0.53					0.71	0.71					0.25	0.45					0.67	0.84					0.44	0.56
IPIEDGSGEVVLSR	68.59	0		58.66	9.7					51.71	9.13					-1	-1					87.6	12.48					-1	-1					46.08	9.5					51.23	11.02
AYYENSPQQVFSTEFEVK	68.56	0		0.64	0.74					1.11	1.2					0.61	0.62					0.85	0.8					0.03	0.17					0.51	0.68					0.04	0.16
ILLQGTPVAQMTEDAVDAER	68.53	0		0.3	0.5					0.68	0.78					0.57	0.63					0.04	0.29					0.97	1.07					0.55	0.73					0.57	0.67
ILLQGTPVAQMTEDAVDAER	68.45	0		0.31	0.75					4.29	1.49					3.73	1.34					7.12	1.89					3.98	1.57					1.08	0.91					7.35	2.51
YRGDQDATMSILDISMMTGFAPDTDDLK	68.39	0		0.91	0.93					0.7	0.78					0.35	0.59					0.84	0.81					0.14	0.49					0.39	0.65					0.56	0.72
AGDFLEANYMNLQR	68.16	0		0.4	0.5					0.44	0.53					0.52	0.53					0.81	0.76					0.48	0.62					0.46	0.61					0.5	0.56
YFKPGMPFDLMVFVTNPDGSPAYR	68.12	0		0.32	0.54					0.54	0.67					0.4	0.56					0.33	0.5					0.25	0.49					0.31	0.54					0.21	0.42
VVLVSLQSGYLFIQTDK	67.88	0		0.4	0.54					0.6	0.71					0.69	0.69					0.5	0.55					0.45	0.62					0.75	0.92					0.97	1
SNLDEDIIAEENIVSR	67.71	0		-1	-1					1.45	1.46					0.64	0.66					1.86	1.51					0.87	1.01					0.07	0.25					1.27	1.26
VPVAVQGEDTVQSLTQGDGVAK	67.69	0		0.37	0.49					0.29	0.4					0.57	0.58					0.65	0.64					0.34	0.47					0.42	0.58					0.56	0.63
AGDFLEANYMNLQR	67.4	0		0.42	0.51					0.42	0.52					0.69	0.66					0.66	0.64					0.33	0.44					0.01	0.1					0.52	0.58
SYTVAIAGYALAQMGR	67.31	0		0.66	0.78					0.9	0.93					0.88	0.83					0.93	0.85					0.63	0.78					0.57	0.76					0.49	0.63
VPVAVQGEDTVQSLTQGDGVAK	67.25	0		1.16	1.12					0.39	0.56					1	0.9					1.05	0.92					0.42	0.63					0.62	0.8					0.83	0.88
SNLDEDIIAEENIVSR	66.89	0		0.79	0.86					0.62	0.73					0.73	0.76					1.04	0.91					0.76	0.88					0.49	0.7					0.88	0.91
SNLDEDIIAEENIVSR	66.69	0		-1	-1					0.69	0.79					0.58	0.62					0.55	0.59					0.68	0.83					0.47	0.65					0.1	0.25
QELSEAEQATR	66.48	0		1.38	1.18					0.9	0.89					0.73	0.77					0.47	0.64					0.36	0.62					0.93	0.99					0.38	0.61
LESEETMVLEAHDAQGDVPVTVTVHDFPGK	66.36	0		0.59	0.73					0.36	0.54					0.84	0.81					0.95	0.86					0.41	0.61					0.05	0.33					0.56	0.68
AGDFLEANYMNLQR	66.24	0		0.62	0.73					0.44	0.56					0.27	0.38					0.41	0.47					0.37	0.52					0.37	0.54					0.3	0.41
AGDFLEANYMNLQR	66.15	0		0.8	0.9					1.05	1.14					0.67	0.66					1.21	1.07					0.46	0.61					0.62	0.8					0.83	0.88
ILLQGTPVAQMTEDAVDAER	65.71	0		0.24	0.44					0.68	0.78					0.75	0.74					0.49	0.56					0.44	0.62					1.01	1.16					0.58	0.68
DSITTWEILAVSMSDK	65.56	0		0.55	0.72					0.58	0.7					0.71	0.75					0.99	0.88					0.26	0.54					0.47	0.69					0.78	0.85
YFKPGMPFDLMVFVTNPDGSPAYR	65.28	0		0.47	0.62					0.61	0.72					0.55	0.61					0.58	0.62					0.22	0.42					0.21	0.42					0.74	0.81
VPVAVQGEDTVQSLTQGDGVAK	64.76	0		0.75	0.84					0.82	0.92					0.57	0.58					1	0.91					0.28	0.42					0.52	0.69					0.03	0.14
SSLSVPYVIVPLK	64.64	0		0.45	0.54					0.22	0.29					0.43	0.43					0.65	0.62					0.31	0.41					0.31	0.43					0.35	0.41
AYYENSPQQVFSTEFEVK	64.39	0		35.17	3.54					32.32	3.42					31.94	3.03					45.25	3.92					31.83	3.77					23.19	3.03					1.63	0.96
SGSDEVQVGQQR	64.38	0		1.7	1.34					1.38	1.15					0.57	0.7					1.54	1.12					0.77	0.88					0.1	0.46					1.18	1.09
AYYENSPQQVFSTEFEVK	64.33	0		0.33	0.48					0.39	0.51					0.71	0.7					0.85	0.8					0.28	0.44					0.26	0.43					0.58	0.66
AGDFLEANYMNLQR	63.97	0		0.44	0.55					0.32	0.42					0.44	0.47					0.43	0.46					0.26	0.39					0.36	0.51					0.37	0.45
YFKPGMPFDLMVFVTNPDGSPAYR	63.94	0		0.63	0.76					0.61	0.72					0.54	0.62					1.23	1.04					0.04	0.3					0.14	0.39					0.4	0.55
QKPDGVFQEDAPVIHQEMIGGLR	63.55	0		0.46	0.64					0.31	0.5					0.35	0.52					0	0.32					0.61	0.77					0.33	0.56					0.52	0.65
IPIEDGSGEVVLSR	63.48	0		-1	-1					0.51	0.61					-1	-1					0.74	0.7					0.38	0.5					0.37	0.5					0.51	0.56
YYGGGYGSTQATFMVFQALAQYQK	63.45	0		0.02	0.26					0.34	0.5					0.43	0.52					0.99	0.89					0.23	0.43					0.31	0.51					0.35	0.48
QKPDGVFQEDAPVIHQEMIGGLR	63.35	0		0.81	0.88					0.44	0.61					1.17	1					1.36	1.09					0.77	0.9					0.6	0.78					0.8	0.86
GQGTLSVVTMYHAK	63.34	0		0.43	0.53					0.48	0.58					-1	-1					0.8	0.75					0.29	0.41					0.31	0.44					0.37	0.44
KVEGTAFVIFGIQDGEQR	63.32	0		0.74	0.83					0.53	0.65					0.39	0.51					0.74	0.73					0.32	0.51					0.38	0.58					0.83	0.88
AYYENSPQQVFSTEFEVK	63.05	0		0.67	0.79					-1	-1					0.49	0.59					0.68	0.7					0.45	0.63					0.29	0.51					0.64	0.74
GDQDATMSILDISMMTGFAPDTDDLK	62.97	0		1.08	1.03					1.18	1.07					0.67	0.73					0.89	0.83					0.26	0.55					1.14	1.15					0.7	0.8
DSITTWEILAVSMSDK	62.9	0		1.83	1.28					0.75	0.79					0.38	0.67					0.56	0.71					-1	-1					0.34	0.66					1.03	0.98
DSITTWEILAVSMSDK	62.62	0		0.33	0.53					0.33	0.51					0.49	0.59					0.51	0.59					0.48	0.66					0.23	0.46					0.49	0.61
EGVQKEDIPPADLSDQVPDTESETR	62.4	0		-1	-1					0.05	0.16					0.43	0.47					0.59	0.59					0.23	0.36					0.39	0.54					0.4	0.48
VPVAVQGEDTVQSLTQGDGVAK	62.31	0		0.22	0.4					0.35	0.49					0.31	0.43					0.83	0.78					0.22	0.4					0.36	0.54					0.5	0.6
EGVQKEDIPPADLSDQVPDTESETR	62.15	0		2.52	0.93					10.61	1.36					0.77	0.86					12.47	1.42					9.61	1.43					5.56	1.15					6.67	1.34
AYYENSPQQVFSTEFEVK	62.09	0		0.34	0.49					0.41	0.54					0.54	0.58					-1	-1					0.42	0.59					0.04	0.22					0.48	0.58
QELSEAEQATR	61.89	0		-1	-1					0.53	0.64					0.45	0.5					0.76	0.72					0.27	0.42					0.54	0.71					0.7	0.76
SNLDEDIIAEENIVSR	61.87	0		-1	-1					0.7	0.8					0.73	0.71					1.11	0.99					0.59	0.74					0.5	0.67					0.57	0.65
EGVQKEDIPPADLSDQVPDTESETR	61.81	0		0.07	0.53					0.18	0.52					1.13	0.94					0.31	0.6					0.04	0.48					0.34	0.64					0.75	0.84
VPVAVQGEDTVQSLTQGDGVAK	61.7	0		0.59	0.68					0.37	0.45					0.52	0.51					0.76	0.71					0.26	0.36					0.56	0.73					0.01	0.07
EGVQKEDIPPADLSDQVPDTESETR	61.51	0		0.52	0.67					0.67	0.76					0.9	0.85					0.98	0.88					0.17	0.4					0.06	0.32					0.72	0.8
VPVAVQGEDTVQSLTQGDGVAK	61.48	0		-1	-1					0.74	0.83					1.17	1.04					1.21	1.06					0.92	1.06					0.62	0.8					0.76	0.82
YFKPGMPFDLMVFVTNPDGSPAYR	61.45	0		0.47	0.71					1.94	1.36					1.12	0.94					0.83	0.81					0.98	0.98					1.34	1.19					0.96	0.95
SGSDEVQVGQQR	61.21	0		1.08	0.98					0.45	0.65					0.25	0.6					1.32	0.99					0.64	0.8					0.57	0.77					0.51	0.71
AYYENSPQQVFSTEFEVK	61.09	0		0.32	0.48					0.01	0.19					0.51	0.57					0.48	0.54					0.32	0.49					0.39	0.57					0.51	0.6
AGDFLEANYMNLQR	61.08	0		0.43	0.54					0.5	0.61					0.58	0.58					0.74	0.71					0.36	0.49					0.47	0.63					0.4	0.47
EYVLPSFEVIVEPTEK	60.94	0		0.6	0.7					0.47	0.57					0.47	0.48					0.85	0.79					0.33	0.45					0.41	0.55					0.6	0.66
QELSEAEQATR	60.85	0		0.41	0.51					-1	-1					0.43	0.44					0.81	0.76					0.35	0.47					0.38	0.52					0.02	0.08
EGVQKEDIPPADLSDQVPDTESETR	60.82	0		0.48	0.59					0.41	0.53					0.37	0.43					0.73	0.7					0.35	0.49					0.29	0.43					0.5	0.58
SYTVAIAGYALAQMGR	60.82	0		-1	-1					0.45	0.6					0.73	0.74					1.11	0.97					0.77	0.9					0.4	0.61					0.43	0.57
VPVAVQGEDTVQSLTQGDGVAK	60.8	0		0.69	0.8					0.37	0.54					0.66	0.7					0.77	0.75					0.58	0.74					0.53	0.72					0.12	0.33
SSLSVPYVIVPLK	60.72	0		0.47	0.76					25.53	7.74					31.33	7.86					-1	-1					18.28	6.3					19.02	6.79					36.1	12.57
AYYENSPQQVFSTEFEVK	60.5	0		0.85	0.92					0.6	0.71					0.04	0.31					0.72	0.73					0.42	0.61					0.44	0.64					0.06	0.28
EYVLPSFEVIVEPTEK	60.49	0		0.55	0.71					0.98	0.97					0.58	0.68					1.36	1.08					0.61	0.78					0.24	0.51					0.73	0.81
AGDFLEANYMNLQR	60.12	0		0.35	0.55					0.73	0.81					0.58	0.65					1.04	0.92					0.79	0.92					0.58	0.77					1.04	1.04
EYVLPSFEVIVEPTEK	60.06	0		-1	-1					0.46	0.58					0.56	0.58					0.6	0.6					0.24	0.38					0.33	0.48					0.51	0.59
SNLDEDIIAEENIVSR	59.98	0		11.54	2.84					8.99	2.4					6.83	1.83					5.53	1.59					8.18	2.47					7.27	2.34					6.2	2.17
DAPDHQELNLDVSLQLPSR	59.3	0		0.64	0.77					-1	-1					1.08	0.95					1.26	1.04					0.68	0.83					0.45	0.66					0.42	0.58
RIPIEDGSGEVVLSR	58.87	0		-1	-1					0.55	0.66					0.65	0.66					0.55	0.59					0.07	0.25					0.57	0.74					0.44	0.54
VPVAVQGEDTVQSLTQGDGVAK	58.56	0		0.76	0.85					0.79	0.84					1.28	1.04					0.48	0.62					0.67	0.82					0.63	0.8					0.55	0.69
TVMVNIENPEGIPVK	58.04	0		50.8	2.84					35.01	2.23					-1	-1					73.75	3.43					-1	-1					24.26	2					37.15	2.89
TIYTPGSTVLYR	57.84	0		0.64	0.73					0.46	0.55					0.53	0.52					-1	-1					0.51	0.64					0.58	0.75					0.54	0.59
VPVAVQGEDTVQSLTQGDGVAK	57.58	0		0.41	0.55					0.35	0.49					0.46	0.52					0.64	0.65					0.27	0.43					0.26	0.43					0.25	0.37
VPVAVQGEDTVQSLTQGDGVAK	57.33	0		0.61	0.7					0.28	0.36					0.53	0.52					0.69	0.65					0.38	0.49					0.46	0.6					0.5	0.55
EYVLPSFEVIVEPTEK	57.22	0		0.48	0.59					0.33	0.44					0.42	0.46					0.82	0.77					0.3	0.43					0.26	0.4					0.5	0.57
TIYTPGSTVLYR	57.2	0		0.69	0.79					0.45	0.55					-1	-1					-1	-1					0.45	0.58					0.33	0.46					0.39	0.45
SYTVAIAGYALAQMGR	57.18	0		0.6	0.69					0.54	0.64					0.52	0.51					0.75	0.71					0.37	0.48					0.56	0.72					0.59	0.64
LVAYYTLIGASGQR	57.09	0		0.82	0.91					0.57	0.68					0.57	0.61					0.78	0.75					0.36	0.52					0.5	0.68					0.45	0.55
SNLDEDIIAEENIVSR	56.57	0		1.11	0.98					1.48	1.09					1.83	1.17					1.54	1.05					2.53	1.67					2.02	1.47					2.53	1.68
AYYENSPQQVFSTEFEVK	56.23	0		0.77	0.86					-1	-1					0.4	0.42					0.82	0.77					0.29	0.4					0.2	0.31					0.4	0.46
QKPDGVFQEDAPVIHQEMIGGLR	56.02	0		0.81	0.87					0.92	0.89					0.45	0.65					1.41	1.06					0.63	0.79					1.27	1.2					0.4	0.63
ILLQGTPVAQMTEDAVDAER	55.87	0		0.49	0.62					0.3	0.43					0.12	0.26					0.83	0.79					0.03	0.19					0.37	0.54					0.21	0.33
EYVLPSFEVIVEPTEK	55.75	0		19.33	2.69					10.9	1.84					10.89	1.75					27.82	3.21					21.29	3.3					16.94	2.85					16.52	2.99
VPVAVQGEDTVQSLTQGDGVAK	55.68	0		0.91	0.98					-1	-1					0.84	0.8					1.27	1.09					-1	-1					0.57	0.74					0.93	0.97
YFKPGMPFDLMVFVTNPDGSPAYR	55.55	0		0.79	0.86					0.57	0.7					0.76	0.78					1.27	1.02					0.29	0.57					0.62	0.8					1.03	1.01
LESEETMVLEAHDAQGDVPVTVTVHDFPGK	55.48	0		1.55	1.02					1.4	0.93					1.85	1.05					2.98	1.25					0.64	0.8					3.67	1.66					0.69	0.84
TVMVNIENPEGIPVK	55.42	0		0.55	0.67					0.47	0.58					0.46	0.51					0.62	0.62					0.44	0.59					0.42	0.59					0.51	0.59
YFKPGMPFDLMVFVTNPDGSPAYR	55.33	0		3.29	1.08					15.95	2.35					12.75	1.89					11.35	1.74					6.54	1.5					11.51	2.14					10.8	2.19
TVMVNIENPEGIPVK	55.23	0		75.55	3.87					27.31	1.91					64.99	3.18					-1	-1					56.09	3.54					65.01	4.11					56.07	3.97
DMALTAFVLISLQEAK	54.68	0		0.63	0.8					0.32	0.63					0.16	0.64					1.73	1.07					1.8	1.26					1.09	0.99					1.06	0.97
KVEGTAFVIFGIQDGEQR	54.55	0		0.05	0.32					0.89	0.94					0.49	0.58					0.7	0.71					0.58	0.74					0.12	0.35					0.33	0.48
GQGTLSVVTMYHAK	54.51	0		0.69	0.79					0.44	0.54					0.43	0.46					0.34	0.4					0.25	0.38					0.61	0.78					0.32	0.4
ENEGFTVTAEGK	54.33	0		0.33	0.79					26.1	3.69					45.2	5.09					76.3	7.99					17.67	3.01					31.94	5.04					45.22	7.28
VPVAVQGEDTVQSLTQGDGVAK	53.99	0		0.78	0.87					0.46	0.6					0.84	0.8					0.71	0.71					0.51	0.68					1.02	1.17					0.59	0.68
KVEGTAFVIFGIQDGEQR	53.85	0		1.51	1.17					-1	-1					1.4	1.04					1.19	0.94					1.19	1.08					0.1	0.52					1.65	1.31
LVAYYTLIGASGQR	53.82	0		0.73	0.83					0.41	0.54					0.77	0.75					-1	-1					0.23	0.39					0.52	0.69					0.44	0.53
QELSEAEQATR	53.53	0		0.58	0.68					-1	-1					-1	-1					0.81	0.76					-1	-1					0.01	0.09					0.45	0.51
EGVQKEDIPPADLSDQVPDTESETR	53.46	0		0.39	0.61					0.22	0.45					0.32	0.53					0.33	0.52					0.31	0.55					0.36	0.6					0.53	0.67
DYAGVFSDAGLTFTSSSGQQTAQR	53.42	0		2.19	1.13					2.56	1.16					3.47	1.32					3.03	1.21					3.75	1.56					1.75	1.08					1.25	0.99
YRGDQDATMSILDISMMTGFAPDTDDLK	53.4	0		1.02	0.97					0.75	0.8					0.08	0.52					0.83	0.8					0.1	0.5					0.22	0.57					0.17	0.52
DAPDHQELNLDVSLQLPSR	53.2	0		0.9	0.92					1.07	1					0.71	0.76					1.49	1.11					0.41	0.65					1.24	1.21					0.52	0.68
IPIEDGSGEVVLSR	53.13	0		-1	-1					0.53	0.63					-1	-1					0.84	0.79					0.35	0.46					0.47	0.61					0.44	0.49
AYYENSPQQVFSTEFEVK	52.89	0		0.58	0.75					1.2	1.03					0.71	0.77					0.97	0.86					0.86	0.92					1.09	1.07					1.51	1.26
TIYTPGSTVLYR	52.78	0		0.98	1.07					0.53	0.63					0.52	0.54					0.95	0.87					0.54	0.68					0.48	0.65					0.39	0.47
SEFPESWLWNVEDLK	52.76	0		0.4	0.58					0.46	0.6					0.32	0.48					0.79	0.76					0.33	0.53					0.08	0.32					0.62	0.71
EYVLPSFEVIVEPTEK	52.72	0		0.64	0.75					0.77	0.86					-1	-1					1.21	1.06					0.6	0.76					0.49	0.67					0.61	0.69
SSLSVPYVIVPLK	52.45	0		0.58	0.67					0.38	0.46					0.36	0.36					0.82	0.76					0.34	0.44					0.41	0.54					0.49	0.54
EVVADSVWVDVK	52.1	0		-1	-1					0.7	0.81					-1	-1					1.35	1.19					0.7	0.86					0.52	0.69					1.35	1.38
NTLIIYLDK	52.06	0		-1	-1					0.49	0.59					0.48	0.47					0.85	0.79					0.27	0.36					0.36	0.48					0.42	0.47
NTLIIYLDK	51.93	0		38.5	7.66					24.08	5.28					35.24	6.32					50.2	8.64					17.88	4.52					18.07	4.73					25.16	6.59
SNLDEDIIAEENIVSR	51.87	0		0.77	0.85					0.83	0.87					0.62	0.71					0.64	0.7					0.61	0.77					0.84	0.96					0.73	0.81
EGVQKEDIPPADLSDQVPDTESETR	51.58	0		0.65	0.82					25.67	2.27					14.89	1.57					28.48	2.22					9.71	1.43					22.48	2.37					11.03	1.67
SNLDEDIIAEENIVSR	51.2	0		1.11	1.14					1.04	1.09					1.15	1.02					1.54	1.28					0.69	0.84					1.2	1.36					0.91	0.95
DYAGVFSDAGLTFTSSSGQQTAQR	51.09	0		1.19	1.08					0.6	0.72					4.11	2.33					1.81	1.25					2.05	1.67					1.76	1.53					0.61	0.75
KVEGTAFVIFGIQDGEQR	50.79	0		0.99	0.93					1.19	0.96					2.17	1.26					1.08	0.89					1.6	1.21					0.6	0.79					1.24	1.06
EYVLPSFEVIVEPTEK	50.75	0		0.74	0.83					0.56	0.67					0.97	0.89					0.88	0.82					0.51	0.67					0.04	0.19					0.73	0.79
AGDFLEANYMNLQR	50.68	0		0.47	0.55					0.32	0.4					0.59	0.57					-1	-1					0.42	0.54					0.46	0.6					0.77	0.82
SGIPIVTSPYQIHFTK	50.67	0		0.55	0.68					0.46	0.59					0.53	0.57					0.54	0.57					0.49	0.65					0.88	1.06					0.47	0.57
AGDFLEANYMNLQR	50.5	0		0.61	0.72					0.41	0.52					1.16	1.05					0.96	0.88					0.59	0.74					0.32	0.47					0.91	0.96
VPVAVQGEDTVQSLTQGDGVAK	50.47	0		1.11	1.04					1.09	1.01					0.87	0.83					1.74	1.24					0.84	0.93					1.39	1.32					1.55	1.34
YFKPGMPFDLMVFVTNPDGSPAYR	50.36	0		1.08	0.99					0.85	0.84					0.19	0.57					0.9	0.83					0.22	0.57					0.15	0.53					0.77	0.85
NTLIIYLDK	50.35	0		0.6	0.72					0.39	0.52					0.38	0.46					0.46	0.51					0.21	0.37					0.27	0.44					0.67	0.74
AYYENSPQQVFSTEFEVK	50.17	0		0.56	0.65					0.33	0.42					0.42	0.43					-1	-1					0.22	0.32					0.27	0.38					0.33	0.38
YFKPGMPFDLMVFVTNPDGSPAYR	49.97	0		1.06	0.99					0.02	0.41					1.95	1.3					2.77	1.64					0.73	0.85					0.81	0.91					1.15	1.06
VQLSNDFDEYIMAIEQTIK	49.71	0		0.51	0.6					0.37	0.46					0.45	0.45					0.63	0.6					0.28	0.37					0.43	0.57					0.45	0.5
AYYENSPQQVFSTEFEVK	49.5	0		0.92	0.96					1.67	1.46					0.74	0.76					1.15	0.97					0.9	0.99					0.04	0.34					0.51	0.65
EYVLPSFEVIVEPTEK	49.44	0		8.88	1.82					7.08	1.58					10.16	1.86					12.14	2.04					6.6	1.68					15.76	3.11					5.99	1.72
SGSDEVQVGQQR	49.37	0		0.69	0.81					0.5	0.67					0.28	0.6					0.95	0.86					-1	-1					0.58	0.77					0.89	0.91
SYTVAIAGYALAQMGR	49.34	0		-1	-1					0.55	0.66					0.52	0.54					0.56	0.57					0.36	0.5					0.62	0.79					0.58	0.65
QELSEAEQATR	49.23	0		1.01	0.94					0.78	0.8					1.24	0.97					0.76	0.79					0.77	0.86					0.42	0.7					0.66	0.8
EYVLPSFEVIVEPTEK	48.88	0		0.44	0.58					0.51	0.63					-1	-1					1.06	0.95					0.34	0.5					0.46	0.64					0.85	0.9
AGDFLEANYMNLQR	48.85	0		0.67	0.77					0.73	0.83					0.75	0.72					1.05	0.95					0.87	1.04					0.53	0.7					1.08	1.11
EYVLPSFEVIVEPTEK	48.72	0		0.59	0.71					0.33	0.47					0.55	0.58					0.59	0.61					0.23	0.39					0.23	0.4					0.6	0.68
SSLSVPYVIVPLK	48.64	0		-1	-1					0.01	0.1					-1	-1					0.92	0.85					0.31	0.43					0.31	0.44					0.52	0.58
SSLSVPYVIVPLK	48.43	0		0.61	0.71					0.59	0.69					0.37	0.41					0.87	0.81					0.49	0.62					0.62	0.79					0.55	0.61
EPGQDLVVLPLSITTDFIPSFR	48.37	0		1.44	1.3					1.78	1.54					0.87	0.83					1.65	1.25					0.01	0.32					0.12	0.4					0.74	0.82
VLLDGVQNPR	48.34	0		0.37	0.43					0.52	0.61					0.55	0.52					-1	-1					0.4	0.51					0.52	0.67					0.48	0.52
SEFPESWLWNVEDLK	48.22	0		0.25	0.52					0.4	0.58					0.51	0.63					1.07	0.93					0.48	0.67					0.48	0.69					0.75	0.82
SEFPESWLWNVEDLK	48.06	0		0.98	0.97					0.58	0.71					0.8	0.8					0.75	0.76					0.68	0.83					0.05	0.41					0.57	0.71
SEFPESWLWNVEDLKEPPK	47.69	0		0.82	0.91					0.62	0.73					0.69	0.69					1.39	1.19					0.38	0.54					0.64	0.81					0.35	0.46
QPSSAFAAFVK	47.65	0		-1	-1					57.82	20.55					62.38	18.25					-1	-1					47.92	18.88					54.36	22.26					63.18	25.78
EYVLPSFEVIVEPTEK	47.54	0		0.82	0.9					0.03	0.23					0.67	0.68					0.7	0.7					0.47	0.64					0.32	0.51					0.37	0.49
KVEGTAFVIFGIQDGEQR	47.34	0		1.05	0.96					0.78	0.8					1.27	0.99					2.04	1.25					0.02	0.49					0.16	0.56					0.72	0.82
EYVLPSFEVIVEPTEK	47.26	0		37.59	4.24					31.3	3.79					-1	-1					44.26	4.38					15.18	2.43					27.95	3.98					44.87	6.37
KVEGTAFVIFGIQDGEQR	47.17	0		8.3	1.38					10.26	1.49					2.31	0.95					19.6	2.03					17.21	2.25					0.41	0.78					11.72	1.95
VLLDGVQNPR	47.07	0		-1	-1					0.56	0.66					0.52	0.5					-1	-1					0.36	0.47					0.4	0.53					0.63	0.67
EYVLPSFEVIVEPTEK	46.93	0		0.35	0.51					0.28	0.43					0.35	0.45					0.62	0.64					0.35	0.52					0.2	0.38					0.34	0.46
EGVQKEDIPPADLSDQVPDTESETR	46.25	0		0.15	0.58					0.98	0.9					0.7	0.78					1	0.87					0.82	0.89					-1	-1					0.95	0.94
EYVLPSFEVIVEPTEK	45.8	0		0.55	0.7					0.6	0.71					0.48	0.59					0.77	0.75					0.73	0.87					0.32	0.54					0.66	0.75
TELRPGETLNVNFLLR	45.33	0		0.88	0.94					1.21	1.19					0.69	0.71					1.38	1.14					0.56	0.73					1.6	1.66					0.98	1
KVEGTAFVIFGIQDGEQR	45.31	0		15.12	2.1					6.38	1.28					13.15	1.82					16.63	2.06					9.65	1.76					12.87	2.15					10.45	2.02
SEFPESWLWNVEDLK	45.16	0		0.33	0.54					0.07	0.31					0.3	0.48					0.65	0.68					0.27	0.5					0.1	0.35					0.22	0.41
AGDFLEANYMNLQR	45.12	0		0.4	0.57					0.7	0.8					1.23	1.06					0.44	0.54					0.64	0.8					0.47	0.66					0.7	0.78
SGIPIVTSPYQIHFTK	44.89	0		0.22	0.41					0.67	0.77					0.31	0.43					0.77	0.74					0.33	0.5					0.43	0.61					0.02	0.19
VPVAVQGEDTVQSLTQGDGVAK	44.84	0		0.62	0.74					0.69	0.78					1.45	1.22					1.22	1.05					1.06	1.17					0.91	1.07					0.05	0.23
SYTVAIAGYALAQMGR	44.79	0		0.69	0.8					0.53	0.66					0.45	0.57					0.76	0.75					0.47	0.66					0.5	0.69					0.26	0.44
TVMVNIENPEGIPVK	44.74	0		0.78	0.87					0.85	0.94					0.71	0.7					0.74	0.72					0.54	0.7					0.85	1.03					0.41	0.51
SEFPESWLWNVEDLKEPPK	44.71	0		17.97	2.22					17.75	2.23					12.75	1.71					23.25	2.43					5.21	1.25					13.32	2.09					18.21	2.78
EVVADSVWVDVK	44.67	0		0.65	0.74					0.4	0.49					-1	-1					-1	-1					0.44	0.55					0.33	0.44					0.82	0.87
TMQALPYSTVGNSNNYLHLSVLR	44.35	0		0.78	0.86					-1	-1					1.23	1.01					0.55	0.66					0.06	0.4					0.71	0.86					1.15	1.09
EGVQKEDIPPADLSDQVPDTESETR	44.06	0		0.55	0.75					0.07	0.47					1.14	0.95					1.33	1					0.67	0.81					-1	-1					0.47	0.69
SNLDEDIIAEENIVSR	43.98	0		0.56	0.66					0.41	0.51					0.61	0.6					0.55	0.55					0.33	0.45					0.42	0.57					0.41	0.48
TGLQEVEVK	43.76	0		-1	-1					0.39	0.46					-1	-1					-1	-1					0.33	0.41					0.37	0.48					0.49	0.52
EYVLPSFEVIVEPTEK	43.54	0		0.33	0.46					-1	-1					0.29	0.37					0.87	0.81					0.19	0.33					0.38	0.53					0.46	0.54
YFKPGMPFDLMVFVTNPDGSPAYR	43.53	0		0.04	0.46					0.56	0.7					0.44	0.64					0.43	0.62					0.83	0.91					0.4	0.66					0.49	0.68
EGVQKEDIPPADLSDQVPDTESETR	43.05	0		1.37	1.13					0.4	0.62					0.45	0.67					0.67	0.74					0.26	0.59					0.67	0.82					0.69	0.8
DFDFVPPVVR	43.04	0		0.55	0.63					0.44	0.52					0.46	0.44					0.82	0.76					0.32	0.4					0.36	0.48					0.51	0.55
EVVADSVWVDVK	42.97	0		1.12	1.21					-1	-1					0.83	0.78					0.84	0.78					-1	-1					0.34	0.49					0.95	1
SYTVAIAGYALAQMGR	42.65	0		0.72	0.81					0.53	0.63					0.63	0.6					0.78	0.73					0.04	0.11					0.59	0.77					0.43	0.48
LMNIFLK	42.62	0		1390.65	24.51					742.68	14.38					1141.27	18.19					1746.93	27.2					608.62	13.38					801.64	18.11					21.32	1.36
VHQYFNVELIQPGAVK	42.47	0		108.2	8.21					88.54	7.23					65.41	4.79					-1	-1					81.99	7.54					0.97	0.82					121.88	12.18
VVLVAVDK	42.35	0		0.67	0.77					0.45	0.56					0.84	0.79					-1	-1					0.49	0.64					0.54	0.71					0.59	0.66
TGLQEVEVK	42.32	0		129.44	15.52					65.88	8.74					72.53	8.09					-1	-1					-1	-1					54.68	8.54					104.28	16.64
DSITTWEILAVSMSDK	42.31	0		0.79	0.87					0.55	0.68					0.53	0.64					1.3	1.06					0.29	0.54					0.73	0.88					1.1	1.08
SGIPIVTSPYQIHFTK	42.12	0		0.36	0.51					0.21	0.36					0.45	0.51					-1	-1					0.42	0.58					0.24	0.42					0.38	0.49
SNLDEDIIAEENIVSR	42.08	0		0.64	0.74					0.86	0.95					0.63	0.64					0.67	0.66					0.59	0.74					0.58	0.76					0.97	1.01
QPVPGQQMTLK	41.79	0		112.2	14.31					84.94	11.69					113.18	12.86					-1	-1					-1	-1					80.58	12.92					102.59	17.25
EYVLPSFEVIVEPTEK	41.41	0		0.4	0.55					0.28	0.43					0.58	0.61					0.84	0.79					0.2	0.38					0.41	0.58					0.61	0.69
QPSSAFAAFVK	41.15	0		0.73	0.83					41.87	5.37					-1	-1					72.19	7.39					36.1	5.26					28.86	4.5					1.26	0.94
EGVQKEDIPPADLSDQVPDTESETR	41.05	0		-1	-1					0.92	0.91					0.02	0.42					0.65	0.71					0.64	0.8					0.49	0.7					0.64	0.76
LESEETMVLEAHDAQGDVPVTVTVHDFPGK	40.94	0		0.54	0.7					0.54	0.67					0.74	0.75					0.04	0.34					0.54	0.72					0.05	0.34					0.41	0.57
SGQSEDRQPVPGQQMTLK	40.8	0		0.38	0.55					0.19	0.38					0.09	0.31					0.07	0.29					-1	-1					0.27	0.47					0.1	0.29
LVAYYTLIGASGQR	40.77	0		0.77	0.86					0.79	0.87					0.38	0.5					0.46	0.54					0.26	0.45					0.63	0.81					0.81	0.87
SYTVAIAGYALAQMGR	40.74	0		0.37	0.5					0.01	0.15					0.5	0.54					0.31	0.39					-1	-1					0.38	0.54					0.32	0.42
DSITTWEILAVSMSDK	40.58	0		0.75	0.85					0.18	0.37					0.02	0.27					1.08	0.95					0.16	0.38					0.11	0.34					0.52	0.63
VQLSNDFDEYIMAIEQTIK	40.26	0		0.54	0.71					0.82	0.86					0.4	0.59					0.53	0.64					0.01	0.35					0.33	0.59					0.62	0.74
DFDFVPPVVR	40.25	0		0.62	0.71					0.35	0.44					0.4	0.41					0.69	0.65					-1	-1					0.44	0.59					0.48	0.54
DFDFVPPVVR	40.12	0		-1	-1					0.49	0.58					0.47	0.45					0.74	0.69					0.39	0.5					0	0.04					0.54	0.58
GQGTLSVVTMYHAK	39.84	0		124.53	10.7					82.28	7.75					124.3	9.59					-1	-1					2.59	0.99					2.39	0.97					124.35	14.22
EPGQDLVVLPLSITTDFIPSFR	39.59	0		0.78	0.87					1.19	1.2					1.13	1					0.8	0.77					1.33	1.41					1.62	1.72					0.72	0.79
YFKPGMPFDLMVFVTNPDGSPAYR	39.49	0		0.45	0.62					0.4	0.56					0.58	0.65					0.65	0.68					0.32	0.53					0.25	0.48					0.03	0.27
SNLDEDIIAEENIVSR	39.47	0		1.45	1.46					-1	-1					1.67	1.4					0.83	0.78					0.91	1.06					0.78	0.96					1.55	1.52
YFKPGMPFDLMVFVTNPDGSPAYR	39.3	0		0.77	0.84					0.15	0.56					0.95	0.87					2.23	1.23					2.46	1.53					1.34	1.1					1.4	1.12
VQLSNDFDEYIMAIEQTIK	39.21	0		-1	-1					0.54	0.66					0.25	0.41					0.01	0.24					0.31	0.5					0.23	0.43					0.43	0.55
EYVLPSFEVIVEPTEK	39.19	0		0.33	0.47					0.41	0.53					0.45	0.5					0.54	0.57					0.37	0.53					0.02	0.18					0.32	0.43
EDIPPADLSDQVPDTESETR	39.07	0		1.28	1.19					1.28	1.19					1.26	1.05					1.2	1					1.07	1.12					1.17	1.22					1.15	1.11
EGVQKEDIPPADLSDQVPDTESETR	38.72	0		8.95	1.26					8.96	1.21					7.06	1.15					12.38	1.37					4.64	1.06					8.56	1.32					14.4	1.85
KVLLDGVQNPR	38.64	0		33.44	4.51					48.67	6.54					3.83	1.15					60.2	6.7					27.7	4.46					17.68	3.2					32.18	5.59
QLYNVEATSYALLALLQLK	38.62	0		0.75	0.84					1.35	1.21					0.71	0.74					1.02	0.9					0.41	0.63					0.48	0.69					0.99	0.99
DFDFVPPVVR	38.53	0		0.56	0.64					-1	-1					0.5	0.47					0.76	0.7					0.34	0.43					0.37	0.48					0.5	0.54
VPVAVQGEDTVQSLTQGDGVAK	38.37	0		-1	-1					0.58	0.7					0.51	0.58					0.84	0.79					0.33	0.51					0.26	0.46					0.34	0.48
TELRPGETLNVNFLLR	38.07	0		-1	-1					0.88	0.93					0.72	0.73					0.66	0.69					0.7	0.84					0.84	0.98					0.93	0.96
EPGQDLVVLPLSITTDFIPSFR	37.93	0		0.66	0.77					0.69	0.79					0.9	0.84					0.83	0.79					1.28	1.38					0.01	0.21					0.66	0.74
EDIPPADLSDQVPDTESETR	37.89	0		1.22	1.06					1.4	1.12					3	1.7					2.36	1.42					2.59	1.86					0.89	0.95					1.78	1.4
VPVAVQGEDTVQSLTQGDGVAK	37.68	0		1.42	1.57					-1	-1					1.44	1.31					1.85	1.66					1.15	1.39					1.03	1.3					1.31	1.38
SYTVAIAGYALAQMGR	37.66	0		0.7	0.8					-1	-1					0.48	0.53					0.79	0.75					0.36	0.51					0.71	0.89					0.65	0.73
VPVAVQGEDTVQSLTQGDGVAK	37.5	0		82.42	5.55					64.99	4.74					-1	-1					-1	-1					44.1	3.84					54.6	4.73					90.26	7.93
SYTVAIAGYALAQMGR	37.46	0		-1	-1					0.64	0.75					0.44	0.51					0.59	0.61					0.42	0.58					0.72	0.89					0.7	0.77
TELRPGETLNVNFLLR	37.44	0		0.76	0.85					-1	-1					0.77	0.77					0.51	0.6					0.35	0.56					0.47	0.67					0.3	0.48
NTLIIYLDK	37.31	0		0.34	0.55					0.52	0.66					0.46	0.59					0.77	0.76					0.55	0.73					0.46	0.67					0.04	0.29
VPVAVQGEDTVQSLTQGDGVAK	37.19	0		0.73	0.83					-1	-1					0.86	0.81					0.89	0.83					0.48	0.63					0.68	0.86					0.77	0.83
DSITTWEILAVSMSDK	37.17	0		0.37	0.61					0.14	0.42					0.55	0.66					0	0.37					0.69	0.83					0.11	0.42					1.39	1.26
EYVLPSFEVIVEPTEK	36.96	0		8.69	1.64					12.83	2.07					11.72	1.83					21.32	2.66					8.14	1.72					9.92	1.98					11.72	2.36
TIYTPGSTVLYR	36.93	0		0.07	0.52					0.76	0.8					1.31	1.02					0.64	0.73					0.88	0.93					0.45	0.7					0.97	0.96
SYTVAIAGYALAQMGR	36.9	0		0.3	0.5					0.88	0.94					0.66	0.69					0.74	0.73					0.51	0.68					0.37	0.57					0.6	0.7
DFDFVPPVVR	36.79	0		0.5	0.59					0.58	0.68					0.69	0.65					-1	-1					0.36	0.47					0.37	0.5					0.55	0.6
DSITTWEILAVSMSDK	36.28	0		7.01	2.42					6.76	2.4					4.95	1.75					8.02	2.4					4.1	1.84					0.48	0.75					5.56	2.39
SGIPIVTSPYQIHFTK	36.05	0		0.16	0.42					0.29	0.48					0.5	0.61					0.91	0.84					0.52	0.7					0.04	0.31					0.55	0.67
TELRPGETLNVNFLLR	36.05	0		0.97	0.95					0.82	0.84					0.91	0.85					0.95	0.85					0.85	0.93					0.09	0.46					1.17	1.09
LVAYYTLIGASGQR	35.32	0		0.91	0.98					0.58	0.69					0.7	0.7					1.26	1.09					0.63	0.78					1.01	1.18					0.81	0.87
TELRPGETLNVNFLLR	35.29	0		1.58	1.3					2	1.53					1.18	0.98					-1	-1					1.31	1.22					1.27	1.22					0.79	0.86
YYTYLIMNK	35.26	0		33.85	2.69					24.56	2.19					0.53	0.84					-1	-1					43.04	3.69					0.87	0.81					27.79	2.95
SGQSEDRQPVPGQQMTLK	35.08	0		0.51	0.62					0.29	0.4					-1	-1					0.62	0.62					-1	-1					0.29	0.43					0.41	0.48
AGDFLEANYMNLQR	34.97	0		0.23	0.49					0.57	0.69					0.46	0.6					0.49	0.61					0.45	0.65					0.98	1.08					0.46	0.61
AYYENSPQQVFSTEFEVK	34.93	0		0.45	0.57					0.9	0.99					0.74	0.71					0.85	0.8					0.4	0.55					0.57	0.74					0.53	0.61
SGQSEDRQPVPGQQMTLK	34.89	0		0.41	0.52					0.22	0.34					0.23	0.31					0.47	0.49					0.22	0.35					0.11	0.24					0.3	0.38
HQQTVTIPPK	34.82	0		-1	-1					0.65	0.76					0.55	0.55					-1	-1					-1	-1					0.44	0.59					0.53	0.6
EYVLPSFEVIVEPTEK	34.79	0		0.51	0.67					0.03	0.29					0.48	0.59					0.59	0.65					0.02	0.3					0.28	0.51					0.21	0.41
QPVPGQQMTLK	34.59	0		0.56	0.64					0.37	0.44					0.56	0.53					-1	-1					-1	-1					0.39	0.5					0.53	0.57
TELRPGETLNVNFLLR	34.52	0		0.41	0.6					1.24	1.18					0.31	0.49					0.97	0.87					0.64	0.8					0.83	0.97					0.83	0.88
SEFPESWLWNVEDLKEPPK	34.49	0		0.67	0.78					0.28	0.43					0.39	0.48					0.5	0.55					0.21	0.39					0.61	0.79					0.4	0.51
YYTYLIMNK	34.37	0		6.21	2.54					2.9	1.49					-1	-1					10.38	3.39					5.22	2.48					3.86	2.03					4.03	2.11
DFDFVPPVVR	34.14	0		0.84	0.94					0.46	0.56					0.52	0.51					-1	-1					0.56	0.7					0.02	0.09					0.56	0.62
SYTVAIAGYALAQMGR	34.02	0		0.55	0.76					1.32	1.04					0.72	0.79					0.67	0.75					0.6	0.78					1	0.99					0.51	0.72
VHQYFNVELIQPGAVK	33.92	0		1.36	1.17					0.15	0.46					0.58	0.7					0.51	0.66					0.51	0.72					0.04	0.42					0.92	0.93
VPVAVQGEDTVQSLTQGDGVAK	33.88	0		17.01	2.26					14.09	2.01					16.7	2.1					19.37	2.27					19.86	2.84					1	0.84					11.73	2.17
SVQLTEK	33.68	0		-1	-1					70.91	45.13					62.88	32.49					-1	-1					-1	-1					59.62	43.07					56.93	38.29
DFDFVPPVVR	33.59	0		147.81	31.21					91.9	20.92					111.57	20.94					163.34	30.15					79.02	20.07					104.07	27.37					89.52	24.44
AEDLVGK	33.44	0		-1	-1					0.01	0.02					0.01	0.02					-1	-1					0.36	0.45					0.48	0.61					0.57	0.61
SGQSEDRQPVPGQQMTLK	33.3	0		0.61	0.72					0.74	0.85					0.61	0.62					0.51	0.53					0.29	0.43					0.37	0.53					0.58	0.66
VVLVAVDK	33.26	0		-1	-1					0.05	0.18					0.7	0.69					0.84	0.79					0.42	0.57					0.52	0.69					0.43	0.52
DFDFVPPVVR	33.19	0		152.9	35.64					102.81	25.74					104.45	21.62					188.4	38.25					92.38	25.72					89.98	26.16					116.52	34.62
YFKPGMPFDLMVFVTNPDGSPAYR	33.12	0		1	0.97					0.8	0.83					0.06	0.48					0.64	0.72					0.56	0.75					0.09	0.47					1.14	1.06
LVAYYTLIGASGQR	33.02	0		1.17	1.1					0.44	0.61					0.67	0.72					1.08	0.93					0.57	0.75					1.3	1.3					1	1
KVEGTAFVIFGIQDGEQR	32.96	0		1.17	1.03					1.63	1.22					0.72	0.78					1.8	1.19					1.8	1.42					1.09	1.06					1.48	1.23
LMNIFLK	32.91	0		53.69	10.18					-1	-1					-1	-1					72.9	11.96					29.15	6.81					38.36	9.1					56.86	13.75
EYVLPSFEVIVEPTEK	32.75	0		0.46	0.63					0.97	1.01					-1	-1					0.6	0.64					0.53	0.7					0.29	0.5					0.03	0.24
YFKPGMPFDLMVFVTNPDGSPAYR	32.73	0		0.53	0.67					0.51	0.63					0.46	0.54					0.7	0.7					0.5	0.66					0.03	0.23					0.7	0.77
FVTVQATFGTQVVEK	32.56	0		0.69	0.8					0.88	0.95					0.72	0.72					1.14	0.99					0.74	0.89					0.83	0.99					0.89	0.93
LMNIFLK	32.54	0		0.65	0.75					0.38	0.47					0.63	0.6					-1	-1					0.34	0.44					0.39	0.52					0.83	0.88
IWDVVEK	32.49	0		0.45	0.54					-1	-1					0.34	0.37					-1	-1					0.44	0.57					0.43	0.57					0.52	0.58
IWDVVEK	32.39	0		0.56	0.66					0.45	0.55					0.34	0.38					0.77	0.73					0.43	0.57					0.03	0.13					0.69	0.75
GQGTLSVVTMYHAK	32.38	0		-1	-1					0.61	0.71					0.65	0.65					0.7	0.68					0.4	0.55					0.47	0.64					0.52	0.6
LMNIFLK	32.31	0		0.38	0.54					0.56	0.67					0.45	0.53					0.08	0.27					0.45	0.62					0.78	0.95					0.68	0.75
LMNIFLK	32.26	0		-1	-1					0.41	0.49					-1	-1					0.82	0.76					-1	-1					0.36	0.47					0.54	0.59
KQELSEAEQATR	31.83	0		0.12	0.74					15.2	3.01					7.22	1.67					19.17	3.16					-1	-1					10.66	2.62					11.87	2.99
TVMVNIENPEGIPVK	31.72	0		-1	-1					0.53	0.63					-1	-1					0.81	0.75					-1	-1					0.43	0.57					0.73	0.79
AEDLVGK	31.71	0		14.04	2.54					16.05	2.86					16.13	2.59					15.64	2.5					8.13	1.96					0.64	0.8					15.21	3.33
AEDLVGK	31.69	0		0.47	0.62					0.6	0.71					0.55	0.61					0.95	0.87					0.6	0.76					0.48	0.66					0.17	0.34
SVQLTEK	31.36	0		-1	-1					0.66	0.77					0.3	0.42					0.66	0.67					0.31	0.48					0.51	0.69					0.33	0.45
GLEVTITAR	31.31	0		11.71	2.03					12.23	2.1					32.04	3.87					-1	-1					18.74	3.18					12.65	2.45					13.68	2.75
KVEGTAFVIFGIQDGEQR	31.27	0		0.82	0.88					0.42	0.62					0.55	0.7					1.18	0.96					0.29	0.59					0.13	0.49					1.41	1.22
FYYIYNEK	31.19	0		23.19	4					9.71	2.11					11.21	2.14					23.64	3.65					11.64	2.67					9.97	2.45					15.86	3.68
SYTVAIAGYALAQMGR	31.15	0		0.09	0.34					1.07	1.09					0.4	0.52					0	0.25					0.64	0.79					0.03	0.26					0.77	0.84
GYTQQLAFR	31.04	0		0.62	0.73					0.48	0.6					0.49	0.53					0.62	0.62					0.61	0.76					0.61	0.79					0.87	0.92
YFKPGMPFDLMVFVTNPDGSPAYR	30.93	0		0.39	0.69					0.24	0.57					0.28	0.63					0.22	0.59					0.76	0.86					0.08	0.52					1.39	1.15
GYTQQLAFR	30.89	0		1.58	1.36					0.74	0.81					0.83	0.81					0.05	0.38					1.15	1.17					0.79	0.92					0.37	0.56
VVPEGIR	30.31	0		0.58	0.67					0.51	0.61					-1	-1					0.86	0.8					0.26	0.35					0.4	0.53					0.39	0.44
DFDFVPPVVR	30.16	0		0.79	0.86					0.95	0.92					1.11	0.95					0.04	0.44					0.68	0.82					0.75	0.88					0.49	0.67
VVPEGIR	30.1	0		0.54	0.62					0.54	0.63					0.37	0.35					0.76	0.71					0.35	0.44					0.39	0.51					0.01	0.03
VVPEGIR	30.09	0		0.58	0.65					-1	-1					0.51	0.48					0.82	0.76					0.29	0.36					0.42	0.54					0.5	0.53
DYAGVFSDAGLTFTSSSGQQTAQR	30.05	0		0.84	0.91					0.41	0.57					0.69	0.71					0.57	0.63					0.32	0.53					0.12	0.37					0.47	0.6
VLLDGVQNPR	30	0		0.35	0.43					0.36	0.45					0.52	0.51					0.84	0.78					0.46	0.58					0.53	0.69					0.32	0.37
TIYTPGSTVLYR	29.96	0		0.67	0.77					0.56	0.66					0.53	0.51					0.72	0.67					0.37	0.48					0.58	0.75					0.83	0.89
SVQLTEK	29.86	0		0.62	0.75					-1	-1					41.01	26.88					70.01	45.59					43.53	38.1					42.17	38.52					36.68	29.97
LVAYYTLIGASGQR	29.5	0		0.56	0.67					0.34	0.46					0.81	0.77					-1	-1					0.37	0.52					0.31	0.48					0.74	0.8
NEQVEIR	28.89	0		0.42	0.56					0.3	0.45					0.34	0.44					0.01	0.2					0.31	0.48					0.32	0.5					0.29	0.41
GYTQQLAFR	28.73	0		-1	-1					0.83	0.96					0.99	0.92					1.19	1.09					0.7	0.86					-1	-1					0.59	0.64
LMNIFLK	28.51	0		1.12	1.17					0.19	0.33					0.53	0.57					0.01	0.18					0	0.17					0.42	0.6					0.76	0.82
GLEVTITAR	28.35	0		0.71	0.81					0.4	0.53					0.85	0.81					0.54	0.58					0.25	0.42					0.08	0.26					0.41	0.52
SGQSEDR	28.24	0		0.56	0.71					0.59	0.71					0.57	0.64					1.3	1.08					0.54	0.71					0.52	0.71					0.34	0.5
SGQSEDRQPVPGQQMTLK	28.09	0		0.32	0.52					0.43	0.58					0.43	0.55					0.31	0.47					0.4	0.59					0.09	0.33					0.34	0.5
GLEVTITAR	28	0		-1	-1					0.63	0.74					0.58	0.58					0.9	0.83					0.32	0.45					0.36	0.51					0.55	0.61
LMNIFLK	27.96	0		0.78	0.87					0.94	0.99					0.82	0.79					0.92	0.84					0.4	0.58					0.09	0.31					0.77	0.83
TELRPGETLNVNFLLR	27.74	0		2.23	1					0.44	0.71					7.09	1.49					12.4	1.99					16.8	3.02					35.45	5.8					7.86	1.95
TIYTPGSTVLYR	27.63	0		0.38	0.49					0.42	0.52					0.32	0.37					0.58	0.58					0.17	0.28					0.44	0.6					0.31	0.38
VHQYFNVELIQPGAVK	27.61	0		0.71	0.81					0.89	0.91					0.31	0.54					0.72	0.74					1.52	1.42					0.2	0.49					0.67	0.77
LLPVGR	27.6	0		0.54	0.62					0.62	0.73					0.41	0.39					0.82	0.76					0.33	0.41					0.42	0.55					0.5	0.54
LVAYYTLIGASGQR	27.47	0		0.58	0.75					1.09	0.98					0.6	0.72					2.18	1.39					0.46	0.7					0.74	0.87					0.47	0.67
TMQALPYSTVGNSNNYLHLSVLR	27.3	0		-1	-1					1.18	1.12					0.78	0.78					0.7	0.72					0.51	0.7					0.88	1					0.67	0.76
ILLQGTPVAQMTEDAVDAER	27.28	0		0.77	0.85					1.01	0.91					1.74	1.16					1.1	0.91					0.9	0.93					1.42	1.22					1.16	1.05
KVLLDGVQNPR	27.24	0		0.47	0.56					0.6	0.7					0.61	0.59					0.73	0.69					0.45	0.58					0.55	0.71					0.02	0.08
VPVAVQGEDTVQSLTQGDGVAK	27.22	0		0.96	0.99					0.94	0.97					0.99	0.9					1.24	1.04					0.71	0.86					0.44	0.64					0.59	0.7
AGDFLEANYMNLQR	27.18	0		0.62	0.72					0.56	0.66					0.55	0.55					0.61	0.59					0.39	0.52					0.52	0.69					0.47	0.54
LMNIFLK	27.12	0		0.45	0.57					0.43	0.54					-1	-1					0.76	0.73					0.4	0.55					0.26	0.42					0.12	0.23
SGIPIVTSPYQIHFTK	26.9	0		0.27	0.5					0.32	0.51					-1	-1					0.51	0.61					0.39	0.59					0.12	0.38					0.72	0.8
SGQSEDRQPVPGQQMTLK	26.82	0		0.42	0.6					0.53	0.66					-1	-1					1.09	0.95					0.02	0.29					0.06	0.32					0.63	0.73
LVAYYTLIGASGQR	26.61	0		0.17	0.34					0.45	0.58					0.41	0.49					0.54	0.57					0.71	0.86					0.21	0.38					0.46	0.55
LVLSSEK	26.33	0		0.54	0.61					0.44	0.52					-1	-1					-1	-1					0.32	0.4					-1	-1					0.46	0.49
SGQSEDRQPVPGQQMTLK	26.18	0		0.35	0.51					0.1	0.27					0.3	0.42					0.44	0.51					0.03	0.22					0.3	0.48					0.04	0.2
HQQTVTIPPK	26.15	0		-1	-1					0.58	0.68					0.51	0.53					0.52	0.54					0.51	0.66					0.43	0.58					0.54	0.61
WLILEK	26.08	0		48.76	3.92					28.85	2.69					48.82	3.6					71.57	4.85					27.12	2.86					36.31	3.69					28.72	3.32
VQLSNDFDEYIMAIEQTIK	26.03	0		0.48	0.56					0.28	0.35					0.49	0.48					0.51	0.49					0.26	0.35					0.31	0.42					0.43	0.47
SLYVSATVILHSGSDMVQAER	26	0		0.35	0.52					0.5	0.63					0.18	0.36					0.78	0.76					0.17	0.37					0.21	0.41					0.69	0.77
GLEVTITAR	26	0		0.58	0.69					0.56	0.67					0.9	0.84					0.62	0.63					0.48	0.64					0.47	0.64					0.52	0.6
SVQLTEK	25.9	0		0.68	0.78					0.33	0.42					0.45	0.47					0.9	0.84					0.42	0.55					0.47	0.63					0.51	0.57
IHWESASLLR	25.83	0		0.46	0.8					26.9	4.14					30.3	4					31.43	4.08					14.35	2.79					18.77	3.55					0.88	0.89
QLANGVDR	25.72	0		0.99	0.96					1.25	1.06					1.12	0.95					1.45	1.07					0.53	0.73					0.9	0.96					0.66	0.78
IWDVVEK	25.5	0		63.13	10.32					53.77	9.41					-1	-1					105.96	14.85					-1	-1					40.89	8.45					55.04	11.71
GLEVTITAR	25.43	0		0.45	0.59					0.66	0.76					0.63	0.65					0.88	0.82					0.62	0.77					0.49	0.67					0.94	0.98
IWDVVEK	25.39	0		58.5	6.88					37.05	4.84					41.3	4.61					69.42	7.16					30.58	4.58					27.31	4.31					0.62	0.85
VLLDGVQNPR	25.39	0		0.52	0.62					0.62	0.73					0.76	0.73					-1	-1					-1	-1					0.52	0.69					0.52	0.59
TELRPGETLNVNFLLR	25.34	0		1.1	1.08					1.01	1.02					0.51	0.62					1.12	0.96					0.41	0.62					0.88	1.01					0.47	0.61
TVMVNIENPEGIPVK	25.19	0		0.49	0.58					-1	-1					0.01	0.06					-1	-1					0.52	0.65					0.42	0.56					0.56	0.61
SVQLTEK	25.12	0		2.36	1.79					2.28	1.76					1.3	1.05					0.76	0.77					0.67	0.82					0.13	0.45					0.5	0.66
WLILEK	25.01	0		0.82	0.9					0.43	0.56					0.58	0.62					0.96	0.88					0.2	0.38					0.42	0.6					0.47	0.57
WLILEK	24.82	0		-1	-1					0.48	0.62					0.65	0.68					-1	-1					0.39	0.58					0.42	0.61					0.75	0.81
WLILEK	24.73	0		0.43	0.59					0.51	0.64					0.38	0.5					0.45	0.54					0.35	0.54					0.58	0.76					0.51	0.62
SGQSEDR	24.7	0		0.05	0.47					0.7	0.78					0.69	0.75					1.34	1.03					0.16	0.51					0.63	0.8					0.98	0.97
VVPEGIR	24.63	0		0.61	0.71					0.66	0.77					0.55	0.53					0.87	0.81					0.56	0.69					-1	-1					0.68	0.73
SNLDEDIIAEENIVSR	24.6	0		0.27	0.48					0.8	0.87					0.96	0.88					0.63	0.66					0.36	0.56					0.5	0.69					0.33	0.49
WLILEK	24.48	0		0.55	0.68					0.26	0.41					0.7	0.7					0.65	0.66					0.26	0.43					0.61	0.79					0.33	0.45
SVQLTEK	24.45	0		-1	-1					0.71	0.8					0.74	0.74					0.67	0.69					0.75	0.89					0.48	0.68					0.39	0.54
TELRPGETLNVNFLLR	24.31	0		0.46	0.68					0.8	0.83					0.27	0.56					1.2	0.97					0.36	0.62					1.3	1.24					0.43	0.63
SGIPIVTSPYQIHFTK	24.19	0		0.71	0.82					0.35	0.52					1.12	0.98					0.94	0.86					0.53	0.7					0.97	1.1					0.88	0.92
TELRPGETLNVNFLLR	24.17	0		0.45	0.62					0.85	0.91					0.64	0.68					1.01	0.9					0.54	0.71					0.53	0.72					0.58	0.68
TVMVNIENPEGIPVK	24.1	0		0.42	0.49					0.39	0.47					-1	-1					0.66	0.62					0.37	0.47					0.35	0.46					0.59	0.64
IHWESASLLR	24.09	0		0.66	0.78					0.5	0.64					0.29	0.46					0.83	0.79					0.26	0.47					0.62	0.8					0.47	0.6
LPYSVVR	24.09	0		0.61	0.7					0.34	0.41					0.39	0.37					0.8	0.74					0.32	0.41					0.43	0.56					0.51	0.56
SVQLTEK	23.86	0		19.97	3.05					-1	-1					11.55	1.95					13.18	2.08					9.65	2.05					6.19	1.6					5.99	1.67
DAPDHQELNLDVSLQLPSR	23.71	0		3.41	1.36					2.18	1.07					3.11	1.25					3.63	1.31					1.77	1.07					0.82	0.84					2.11	1.21
EVVADSVWVDVK	23.71	0		0.81	0.91					0.53	0.63					0.86	0.8					0.92	0.85					-1	-1					0.6	0.77					0.95	1
TELRPGETLNVNFLLR	23.68	0		9.78	2.52					9.37	2.49					8.02	2.03					7.18	1.86					8.47	2.55					6.47	2.16					14.03	4.08
VPVAVQGEDTVQSLTQGDGVAK	23.67	0		1.75	1.8					1.75	1.84					-1	-1					2.39	2.01					1.52	1.72					1.31	1.55					1.77	1.77
LLPVGR	23.66	0		0.54	0.62					-1	-1					0.44	0.41					0.73	0.68					0.27	0.34					0.4	0.52					0.49	0.53
WLILEK	23.52	0		0.63	0.74					0.25	0.39					0.61	0.63					0.75	0.73					0.24	0.4					0.38	0.55					0.27	0.38
EVVADSVWVDVK	23.38	0		0.18	0.43					0.64	0.74					1.15	1					1.07	0.94					1.2	1.26					0.48	0.68					1.03	1.04
TMQALPYSTVGNSNNYLHLSVLR	23.29	0		0.94	0.97					1.18	1.12					1.38	1.11					1.5	1.17					0.78	0.9					0.55	0.75					1.26	1.19
QLANGVDR	23.09	0		-1	-1					0.45	0.64					1.07	0.93					0.63	0.72					0.46	0.69					0.34	0.62					0.29	0.57
TELRPGETLNVNFLLR	22.98	0		0.71	0.81					0.54	0.66					0.84	0.8					0.69	0.69					0.55	0.72					0.7	0.87					0.94	0.97
QLYNVEATSYALLALLQLK	22.85	0		10.74	1.31					8.7	1.16					8.16	1.17					11.58	1.29					9.19	1.3					17.31	1.81					5.43	1.18
TELRPGETLNVNFLLR	22.68	0		0.28	0.44					0.57	0.68					0.29	0.4					0.02	0.2					0.37	0.53					0.35	0.52					0.39	0.49
IWDVVEK	22.31	0		-1	-1					58.58	4.83					-1	-1					-1	-1					34.85	3.51					81.62	7.5					2.81	1.05
TVMVNIENPEGIPVK	22.24	0		0.83	0.93					0.53	0.63					0.66	0.63					1.12	1.02					-1	-1					0.49	0.64					0.65	0.71
EVVADSVWVDVK	22.19	0		0.44	0.61					0.61	0.72					0.25	0.43					0.67	0.69					0.5	0.68					0.25	0.47					0.67	0.76
SGQSEDRQPVPGQQMTLK	22.14	0		0.63	0.74					1.13	1.21					0.25	0.35					0.63	0.63					0.22	0.37					0.48	0.65					0.02	0.14
IHWESASLLR	22.13	0		0.71	0.81					1.21	1.26					0.83	0.79					1.36	1.16					0.74	0.89					0.69	0.87					0.68	0.75
TELRPGETLNVNFLLR	22.03	0		0.25	0.5					0.04	0.32					1.25	1.05					0.66	0.7					0.9	0.99					1.21	1.27					0.76	0.83
WLILEK	22.01	0		0.7	0.82					13.8	3.39					25.79	4.98					27.75	5.26					11.26	3.19					15.92	4.39					18.37	5.16
DFDFVPPVVR	21.75	0		1.03	1.07					1.04	1.08					0.95	0.88					0.69	0.69					0.43	0.61					0.51	0.69					0.46	0.57
LLPVGR	21.61	0		0.54	0.62					0.71	0.82					0.36	0.34					0.76	0.71					0.31	0.39					0.38	0.5					0.49	0.53
KVEGTAFVIFGIQDGEQR	21.57	0		0.42	0.69					0.61	0.73					0.85	0.83					1.2	0.95					0.52	0.74					1.79	1.45					1.09	1.02
WLILEK	21.25	0		1.07	0.85					1.85	0.8					19.72	1.74					22.63	1.84					14.48	1.68					13.5	1.65					14.52	1.86
ISLPESLK	20.93	0		1.03	1.11					0.85	0.95					1.12	1.01					1.26	1.11					0.74	0.9					0.69	0.87					1.36	1.38
APSTWLTAYVVK	20.91	0		0.71	0.81					0.5	0.62					0.67	0.67					0.72	0.7					0.39	0.55					0.53	0.71					0.44	0.53
AVLYNYR	20.9	0		0.57	0.65					0.42	0.51					0.44	0.43					0.83	0.77					0.37	0.47					0.35	0.47					0.48	0.52
SGQSEDRQPVPGQQMTLK	20.89	0		0.35	0.56					0.47	0.62					0.6	0.67					-1	-1					0.15	0.4					0.09	0.35					0.38	0.54
ISLPESLK	20.83	0		1.12	1.19					0.89	0.99					0.81	0.77					1.35	1.18					-1	-1					0.91	1.11					0.03	0.14
SLYVSATVILHSGSDMVQAER	20.73	0		4.56	1.07					21.76	2.15					9.26	1.32					-1	-1					12.18	1.67					8.6	1.42					4.48	1.19
ISLPESLKR	20.72	0		0.35	0.78					18.35	2.94					-1	-1					55.67	6.42					-1	-1					19.94	3.61					34.75	6.12
QKPDGVFQEDAPVIHQEMIGGLR	20.68	0		-1	-1					0.36	0.56					1.05	0.93					0.77	0.76					0.79	0.9					0.37	0.61					0.78	0.85
EALKLEEK	20.47	0		0.39	0.55					0.46	0.59					0.34	0.46					0	0.21					0.4	0.57					0.32	0.51					0.05	0.22
GYTQQLAFR	20.4	0		15.04	2.68					-1	-1					16.5	2.64					8.03	1.64					6.62	1.73					12.39	2.7					10.59	2.55
GLEVTITAR	19.99	0		0.48	0.6					0.16	0.3					0.7	0.69					-1	-1					0.8	0.95					0.62	0.79					0.36	0.46
LVAYYTLIGASGQR	19.8	0		0.61	0.72					0.81	0.92					-1	-1					1.03	0.93					0.66	0.82					0.51	0.68					0.78	0.84
SGQSEDRQPVPGQQMTLK	19.65	0		1.42	1.12					-1	-1					0.75	0.8					1.92	1.21					0.48	0.72					0.64	0.81					1.21	1.07
YFKPGMPFDLMVFVTNPDGSPAYR	19.56	0		0.32	0.5					0.04	0.25					0.75	0.74					0.96	0.88					0.7	0.85					0.87	1.03					0.37	0.5
VVLVAVDK	19.54	0		36.37	3.28					17.56	1.99					36.96	3.07					36.6	3.01					7.18	1.35					16.97	2.22					33.01	3.89
LVAYYTLIGASGQR	19.45	0		0.18	0.69					3.22	1.43					3.58	1.44					2.29	1.14					2.02	1.21					2.13	1.26					2.58	1.43
SGIPIVTSPYQIHFTK	19.41	0		-1	-1					0.36	0.46					0.53	0.52					0.67	0.64					0.35	0.46					0.41	0.56					0.59	0.65
VPVAVQGEDTVQSLTQGDGVAK	19.34	0		0.7	0.8					0.49	0.6					0.98	0.9					1.17	1.04					0.53	0.68					0.7	0.89					0.55	0.62
SVQLTEK	19.31	0		0.66	0.79					2.48	1.86					0.74	0.77					0.64	0.71					0.57	0.75					1.19	1.19					0.34	0.57
LLPVGR	19.18	0		0.6	0.7					0.65	0.76					0.42	0.45					0.76	0.72					0.36	0.48					0.41	0.56					0.45	0.52
LLPVGR	19.17	0		40.02	4.28					44.71	4.9					39.07	3.83					-1	-1					15.06	2.33					18.61	2.78					20.9	3.25
TELRPGETLNVNFLLR	19.01	0		5.01	1.76					2.99	1.29					0.01	0.69					3.44	1.32					0.79	0.84					3.71	1.63					5.86	2.28
IFTVNHK	18.92	0		-1	-1					0.38	0.48					0.39	0.42					0.48	0.49					0.01	0.11					0.04	0.14					0.38	0.45
AEDLVGK	18.5	0		-1	-1					0.5	0.59					0.56	0.53					0.78	0.73					0.31	0.4					0.41	0.53					0.56	0.61
SLYVSATVILHSGSDMVQAER	18.47	0		20.14	3.74					20.48	3.93					10.04	2.07					17.2	2.98					9.79	2.45					13	3.12					22.16	5.09
LSINTHPSQKPLSITVR	18.36	0		0.29	0.48					0.29	0.46					0.47	0.55					0.23	0.39					0.46	0.63					0.15	0.36					0.22	0.38
VPVAVQGEDTVQSLTQGDGVAK	18.24	0		7.69	1.63					11.25	2.06					17.97	2.61					0.21	0.76					11.95	2.38					11.52	2.38					12.18	2.63
KQELSEAEQATR	17.81	0		1.06	1					-1	-1					1.79	1.25					1.28	1					0.49	0.71					1.45	1.32					0.4	0.62
VPVAVQGEDTVQSLTQGDGVAK	17.67	0		0.58	0.69					0.79	0.89					0.64	0.64					0.92	0.85					0.31	0.45					1.26	1.48					0.89	0.94
YYTYLIMNK	17.49	0		0.5	0.61					0.42	0.53					0.82	0.78					1.05	0.95					0.48	0.62					0.66	0.84					0.58	0.65
IHWESASLLR	17.19	0		0.43	0.58					0.4	0.54					0.65	0.67					0.61	0.63					0.28	0.46					0.26	0.45					0.31	0.44
SGIPIVTSPYQIHFTK	17.11	0		0.41	0.67					0.9	0.88					1.06	0.92					1.05	0.9					0.32	0.62					0.76	0.88					0.38	0.62
VPVAVQGEDTVQSLTQGDGVAK	16.94	0		0.3	0.51					0.58	0.69					0.84	0.8					0.99	0.89					-1	-1					0.3	0.52					0.39	0.54
WEDPGK	16.92	0		0.68	0.78					0.62	0.72					0.71	0.67					1.08	0.98					-1	-1					0.55	0.71					0.01	0.07
QPVPGQQMTLK	16.48	0		-1	-1					0.48	0.57					0.72	0.67					0.81	0.75					0.44	0.55					0.49	0.63					0.66	0.7
TVMVNIENPEGIPVK	16.4	0		1.06	1.12					1	1.07					0.82	0.78					1.04	0.94					-1	-1					1.02	1.2					1.06	1.09
AGDFLEANYMNLQR	16	0		26.4	4.23					19.91	3.48					26.41	3.85					27.7	3.95					14.73	3.04					14.56	3.11					14.15	3.22
AAVYHHFISDGVR	15.87	0		1.47	1.41					1.63	1.56					0.79	0.77					1.43	1.18					1.06	1.16					0.81	0.97					0.5	0.61
DMALTAFVLISLQEAK	15.83	0		0.63	0.74					0.53	0.65					0.87	0.82					0.99	0.9					0.46	0.62					0.02	0.19					0.39	0.49
YELDK	15.8	0		0.55	0.63					0.65	0.76					0.66	0.62					1.09	1					0.45	0.56					0.44	0.58					0.58	0.63
YELDK	15.67	0		-1	-1					-1	-1					-1	-1					-1	-1					-1	-1					-1	-1					-1	-1
VQLSNDFDEYIMAIEQTIK	15.66	0		0.97	1.05					-1	-1					0.51	0.54					0.98	0.9					-1	-1					0.58	0.76					0.52	0.6
TMQALPYSTVGNSNNYLHLSVLR	15.4	0		0.7	0.81					0.43	0.61					0.95	0.87					1.18	0.98					1.13	1.14					0.52	0.72					0.06	0.37
ENPMR	15.2	0		0.5	0.68					1.52	1.32					0.02	0.38					2.03	1.43					0.83	0.93					0.64	0.81					0.54	0.68
VQLSNDFDEYIMAIEQTIK	15.18	0		76.38	6.89					41	4.22					69.53	5.74					123.62	9.51					-1	-1					47.64	5.54					77.91	9.24
ENPMR	15.18	0		1.23	1.13					0.65	0.75					0.58	0.68					1.44	1.11					0.16	0.47					0.15	0.46					0.86	0.9
VQLSNDFDEYIMAIEQTIK	15.08	0		2.68	1.2					0.82	0.78					0.44	0.78					2.28	1.06					1.48	0.99					1.68	1.05					3.29	1.48
		0
APOA1_HUMAN;GSKIP_HUMAN	14639	1	565	0.94	1.01	0.472	0.519	0.193	457	0.69	0.79	0.161	0.473	0.223	494	1.08	0.97	0.39	0.477	0.21	450	0.8	0.76	0.184	0.511	0.205	484	0.68	0.83	0.227	0.536	0.213	475	0.59	0.77	0.245	0.533	0.258	539	0.8	0.85	0.366	0.596	0.315	548
LLDNWDSVTSTFSK	93.53	0		0.77	0.88					-1	-1					0.85	0.79					0.66	0.62					-1	-1					0.52	0.68					0.01	0.03
DYVSQFEGSALGK	91.96	0		-1	-1					0.82	0.93					-1	-1					0.01	0.11					-1	-1					0.59	0.77					0.02	0.09
VSFLSALEEYTK	89.73	0		-1	-1					0.44	0.52					0.67	0.64					0.58	0.56					-1	-1					0.01	0.06					0.61	0.66
DYVSQFEGSALGK	87.91	0		117.28	9.65					64.53	5.94					163.43	11.78					102.61	7.63					58.08	6.05					91.32	9.45					116.92	12.79
VSFLSALEEYTK	87.55	0		75.6	5.47					50.7	4.08					56.02	3.9					64.28	4.31					49.14	4.44					28.23	2.96					59.18	5.82
EQLGPVTQEFWDNLEKETEGLR	87.33	0		43.71	12.19					-1	-1					47.36	11.6					24.31	6.22					16.69	5.82					26.82	9.36					56.18	19.28
VSFLSALEEYTK	87.09	0		-1	-1					-1	-1					-1	-1					-1	-1					-1	-1					-1	-1					-1	-1
VSFLSALEEYTK	84.96	0		-1	-1					0.53	0.62					0.9	0.84					-1	-1					0.62	0.76					0.5	0.64					0.02	0.04
VSFLSALEEYTK	84.96	0		0.79	0.89					0.48	0.57					-1	-1					-1	-1					0.55	0.68					0.47	0.61					0.73	0.78
LLDNWDSVTSTFSK	84.94	0		0.96	1.07					0.43	0.51					1.08	1					0.65	0.61					0.54	0.67					0.56	0.72					0.77	0.82
VSFLSALEEYTK	84.9	0		0.9	1.02					-1	-1					1.22	1.13					-1	-1					-1	-1					0.58	0.75					0.88	0.94
VSFLSALEEYTK	84.89	0		0.87	0.98					0.46	0.54					-1	-1					0.62	0.58					-1	-1					0.39	0.51					0.63	0.67
EQLGPVTQEFWDNLEK	84.26	0		0.87	0.97					-1	-1					1.31	1.19					-1	-1					-1	-1					0.43	0.58					0.02	0.06
VSFLSALEEYTK	84.15	0		50.65	12.35					30.41	8.09					58.45	12.5					43.36	9.38					39.2	11.37					28.22	8.7					43.35	13.38
LLDNWDSVTSTFSK	84.12	0		0.67	0.76					-1	-1					1.04	0.96					-1	-1					0.52	0.65					0.44	0.58					0.72	0.77
VSFLSALEEYTK	84.11	0		-1	-1					0.39	0.49					1.05	0.96					0.7	0.67					0.51	0.65					0.38	0.53					0.7	0.76
VSFLSALEEYTK	84.02	0		0.84	0.94					0.45	0.55					0.7	0.67					-1	-1					0.51	0.65					0.01	0.1					0.04	0.11
VSFLSALEEYTK	84	0		0.84	0.95					0.54	0.64					-1	-1					0.75	0.7					0.61	0.76					0.5	0.65					0.01	0.03
VSFLSALEEYTK	83.98	0		0.89	1					0.59	0.7					-1	-1					0.74	0.69					0.67	0.83					0.48	0.62					0.01	0.03
VSFLSALEEYTK	83.96	0		0.86	0.97					-1	-1					-1	-1					0.79	0.74					-1	-1					0.48	0.62					0.83	0.89
VSFLSALEEYTK	83.95	0		-1	-1					0.51	0.61					-1	-1					0.87	0.81					0.7	0.86					0.64	0.82					0.78	0.84
VSFLSALEEYTK	83.81	0		0.84	0.95					0.61	0.71					-1	-1					0.92	0.85					0.61	0.76					0.57	0.74					0.88	0.94
VSFLSALEEYTK	83.77	0		0.8	0.9					-1	-1					-1	-1					0.62	0.6					0.39	0.51					0.36	0.5					0.61	0.66
VSFLSALEEYTK	83.54	0		0.75	0.85					0.73	0.83					1.25	1.12					0.68	0.66					-1	-1					0.47	0.63					0.65	0.72
LLDNWDSVTSTFSK	82.73	0		0.84	0.94					0.59	0.69					0.97	0.9					0.73	0.69					0.71	0.87					-1	-1					0.85	0.9
LLDNWDSVTSTFSK	82.67	0		-1	-1					-1	-1					-1	-1					-1	-1					-1	-1					-1	-1					-1	-1
EQLGPVTQEFWDNLEK	81.44	0		0.92	1.04					0.5	0.59					-1	-1					0.81	0.75					0.5	0.62					0.41	0.53					0.67	0.72
EQLGPVTQEFWDNLEKETEGLR	81.32	0		4.69	1.31					24.88	3.88					26.03	3.54					-1	-1					15.55	2.97					18.49	3.5					0.53	0.83
EQLGPVTQEFWDNLEK	81.03	0		0.97	1.1					0.52	0.61					1.16	1.07					0.83	0.77					-1	-1					0.63	0.81					0.84	0.9
LLDNWDSVTSTFSK	80.46	0		-1	-1					-1	-1					-1	-1					-1	-1					-1	-1					-1	-1					-1	-1
EQLGPVTQEFWDNLEK	79.81	0		-1	-1					0.72	0.84					0.99	0.91					0.86	0.8					-1	-1					0.66	0.85					0.76	0.81
DLATVYVDVLK	79.6	0		-1	-1					0.49	0.59					1.11	1.02					0.6	0.58					0.49	0.62					0.47	0.62					0.52	0.58
EQLGPVTQEFWDNLEK	79.53	0		-1	-1					0.59	0.7					1.19	1.09					0.73	0.69					-1	-1					0.02	0.07					0.87	0.93
LLDNWDSVTSTFSK	79.18	0		-1	-1					-1	-1					-1	-1					-1	-1					-1	-1					-1	-1					-1	-1
EQLGPVTQEFWDNLEK	78.97	0		307.83	15.19					200.63	10.81					380.96	16.67					280.87	12.41					188.64	11.44					144.05	9.28					18.39	2
VSFLSALEEYTK	78.76	0		1.24	1.29					0.93	1.02					1.73	1.47					-1	-1					1.16	1.32					0.84	1.03					0.02	0.14
EQLGPVTQEFWDNLEK	78.72	0		101.92	6.67					64.86	4.73					167.15	9.4					51.25	3.4					80.54	6.38					58.6	5.02					131.04	11.16
LLDNWDSVTSTFSK	77.86	0		-1	-1					-1	-1					-1	-1					-1	-1					-1	-1					-1	-1					-1	-1
VSFLSALEEYTK	77.67	0		155.58	7.48					74.66	4.16					-1	-1					145.9	6.35					-1	-1					4.98	1.03					150.53	9.72
VKDLATVYVDVLK	77.34	0		1.89	1.09					1.29	0.9					-1	-1					83.04	17.13					58.41	16.4					39.61	11.8					95.66	28.38
VSFLSALEEYTK	76.71	0		51.33	3.49					45.27	3.26					71.01	4.14					45.58	2.91					41.24	3.38					39.84	3.4					55.54	4.81
EQLGPVTQEFWDNLEK	76.45	0		0.83	0.94					0.57	0.67					1.01	0.93					0.69	0.64					0.52	0.65					0.46	0.6					0.01	0.04
DLATVYVDVLK	76.39	0		0.77	0.87					0.69	0.8					-1	-1					1.32	1.17					0.65	0.8					0.89	1.1					1.06	1.11
LLDNWDSVTSTFSK	75.88	0		0.89	1					0.44	0.52					-1	-1					0.55	0.52					0.43	0.54					0.44	0.57					0.66	0.71
DLATVYVDVLK	75.72	0		0.91	0.93					-1	-1					2.2	1.5					-1	-1					1.36	1.29					0.93	1.01					0.95	0.96
VSFLSALEEYTK	75.43	0		0.26	0.76					7.55	1.84					-1	-1					16.42	2.86					9.55	2.39					13.76	3.24					16.22	3.89
DLATVYVDVLK	75.41	0		1.17	1.29					-1	-1					1	0.92					-1	-1					0.7	0.86					0.48	0.62					0.71	0.76
EQLGPVTQEFWDNLEK	75.34	0		0.86	0.97					0.44	0.52					-1	-1					0.72	0.67					0.53	0.66					-1	-1					0.69	0.74
EQLGPVTQEFWDNLEK	75.17	0		-1	-1					0.5	0.6					0.9	0.83					0.76	0.71					0.54	0.67					0.19	0.27					0.69	0.74
EQLGPVTQEFWDNLEK	75.16	0		0.96	1.07					0.75	0.87					0.98	0.91					0.55	0.53					0.76	0.93					0.49	0.64					0.03	0.06
LLDNWDSVTSTFSK	75.14	0		-1	-1					-1	-1					1.1	1.01					0.84	0.78					-1	-1					0.52	0.68					0.85	0.91
EQLGPVTQEFWDNLEK	75.04	0		0.78	0.83					26.96	3.59					41.94	4.53					24.04	2.89					21.15	3.3					28.2	4.3					27.8	4.53
EQLGPVTQEFWDNLEK	74.25	0		-1	-1					0.01	0.05					-1	-1					0.78	0.73					0.51	0.64					0.49	0.64					0.01	0.04
VSFLSALEEYTK	74.19	0		-1	-1					1.21	1.2					1.85	1.45					0.92	0.85					0.65	0.8					0.82	0.98					1.3	1.26
EQLGPVTQEFWDNLEK	74.06	0		138.67	11.53					72.43	6.73					151.18	11.21					-1	-1					82.17	8.43					72.94	7.87					97.37	11.03
LLDNWDSVTSTFSK	73.88	0		0.86	0.95					-1	-1					1.26	1.12					-1	-1					0.62	0.78					0.01	0.14					0.03	0.13
EQLGPVTQEFWDNLEK	73.78	0		0.79	0.89					0.49	0.58					1.15	1.05					0.66	0.62					-1	-1					0.51	0.66					0.78	0.84
VSFLSALEEYTK	73.71	0		0.83	0.92					0.43	0.56					1.18	1.04					-1	-1					0.85	0.99					0.46	0.64					0.6	0.68
LLDNWDSVTSTFSK	73.22	0		-1	-1					0.55	0.65					1.13	1.04					0.73	0.68					-1	-1					0.52	0.68					0.76	0.82
EQLGPVTQEFWDNLEK	73.19	0		-1	-1					0.55	0.65					0.86	0.8					0.73	0.69					0.59	0.73					0.53	0.69					0.9	0.95
EQLGPVTQEFWDNLEK	72.97	0		0.83	0.94					0.56	0.66					-1	-1					0.72	0.67					0.65	0.8					0.16	0.21					0.76	0.82
EQLGPVTQEFWDNLEK	72.93	0		225.02	40.15					98.82	19.18					191.83	30.32					144.34	22.85					117.57	25.27					105.07	23.64					137.97	32.18
EQLGPVTQEFWDNLEK	72.93	0		1.09	1.21					0.63	0.73					1.4	1.26					1.03	0.94					0.66	0.82					0.76	0.96					0.04	0.08
EQLGPVTQEFWDNLEK	72.92	0		0.75	0.85					0.35	0.42					0.95	0.88					-1	-1					0.5	0.62					0.5	0.64					0.69	0.74
EQLGPVTQEFWDNLEK	72.88	0		1.01	1.04					0.69	0.78					1.97	1.54					-1	-1					0.51	0.68					0.88	1.04					1.12	1.12
DLATVYVDVLK	72.86	0		1.08	1.09					0.7	0.79					1.06	0.94					0.82	0.79					0.02	0.27					0.5	0.69					0.78	0.84
EQLGPVTQEFWDNLEK	72.79	0		0.83	0.93					0.58	0.68					0.99	0.92					0.8	0.75					0.63	0.78					0.59	0.76					0.88	0.93
EQLGPVTQEFWDNLEKETEGLR	72.56	0		0.3	0.43					0.41	0.53					0.38	0.45					0.48	0.52					-1	-1					0.31	0.47					0.03	0.14
LLDNWDSVTSTFSK	71.98	0		0.51	0.67					0.97	1					-1	-1					0.81	0.78					0.87	0.99					0.45	0.64					0.7	0.78
EQLGPVTQEFWDNLEK	71.9	0		-1	-1					0.63	0.74					1.06	0.97					0.7	0.66					0.59	0.73					0.6	0.77					0.02	0.07
VSFLSALEEYTK	71.87	0		1.64	1.38					0.41	0.59					1.43	1.13					1.03	0.9					1.28	1.24					0.96	1.05					1.54	1.36
DYVSQFEGSALGK	71.76	0		-1	-1					0.44	0.57					-1	-1					0.81	0.77					0.68	0.83					0.6	0.78					0.02	0.17
EQLGPVTQEFWDNLEK	71.75	0		-1	-1					-1	-1					1.29	1.16					1.05	0.96					0.75	0.92					-1	-1					1.04	1.09
EQLGPVTQEFWDNLEK	71.69	0		0.93	1.04					0.49	0.58					1.19	1.09					0.87	0.81					0.55	0.69					0.57	0.73					0.02	0.06
VKDLATVYVDVLK	71.39	0		-1	-1					0.01	0.04					0.02	0.05					0.01	0.04					-1	-1					0.43	0.56					0.82	0.87
EQLGPVTQEFWDNLEK	71.33	0		-1	-1					1.03	1.04					1.12	0.98					0.71	0.72					1.05	1.14					0.6	0.78					0.94	0.97
EQLGPVTQEFWDNLEKETEGLR	70.91	0		17.28	1.98					-1	-1					19.74	2.03					15.68	1.75					9.83	1.58					1.28	0.85					1.57	0.95
DYVSQFEGSALGK	70.82	0		-1	-1					0.61	0.72					-1	-1					0.77	0.73					0.58	0.72					0.48	0.64					0.03	0.1
EQLGPVTQEFWDNLEK	70.77	0		0.58	0.74					0.69	0.77					2.43	1.61					0.63	0.7					0.81	0.91					0.5	0.72					0.74	0.83
VSFLSALEEYTK	70.69	0		-1	-1					0.5	0.6					1.17	1.07					0.79	0.74					0.67	0.82					0.49	0.65					1.01	1.07
EQLGPVTQEFWDNLEK	70.58	0		0.93	1.04					0.42	0.51					1.15	1.05					0.9	0.83					0.59	0.73					0.47	0.62					0.82	0.88
DYVSQFEGSALGK	70.54	0		1.13	1.26					0.6	0.7					-1	-1					0.83	0.78					0.63	0.78					0.45	0.59					0.75	0.8
EQLGPVTQEFWDNLEK	70.37	0		2.94	2.3					2.44	2					2.88	1.96					1.16	0.98					1.73	1.62					0.03	0.33					1.15	1.11
EQLGPVTQEFWDNLEK	70.19	0		0.66	0.76					0.51	0.62					1.04	0.95					-1	-1					0.55	0.7					0.51	0.67					0.69	0.75
EQLGPVTQEFWDNLEK	69.65	0		1.02	1.14					0.4	0.49					1.06	0.98					0.66	0.62					0.63	0.78					0.6	0.77					0.72	0.78
LLDNWDSVTSTFSK	69.61	0		19.89	3.08					21.37	3.36					29.21	3.81					-1	-1					19.06	3.41					0.31	0.75					19.92	3.87
VSFLSALEEYTK	69.48	0		0.9	1					0.31	0.4					1.17	1.06					0.76	0.72					0.54	0.69					0.67	0.86					0.84	0.89
VSFLSALEEYTK	69.4	0		1.33	1.36					0.59	0.7					1.08	0.98					0.77	0.74					1.13	1.28					0.6	0.78					0.06	0.19
VSFLSALEEYTK	69.39	0		-1	-1					0.74	0.86					1.31	1.19					-1	-1					0.77	0.94					0.57	0.74					1.06	1.11
VSFLSALEEYTK	69.39	0		0.06	0.63					21.95	7.56					38.31	10.64					22.78	6.53					18.87	7.25					15.96	6.47					0.84	0.88
VSFLSALEEYTK	69.31	0		0.78	0.87					0.63	0.74					0.7	0.68					0.58	0.58					0.64	0.79					0.53	0.7					0.04	0.14
LLDNWDSVTSTFSK	69.27	0		0.24	0.45					0.45	0.59					0.92	0.86					0.36	0.49					0.35	0.54					0.02	0.25					0.26	0.42
EQLGPVTQEFWDNLEK	68.41	0		1.04	1.09					0.6	0.71					1.41	1.21					0.95	0.87					0.66	0.81					0.46	0.64					0.79	0.85
VSFLSALEEYTK	68.11	0		-1	-1					0.65	0.76					1.06	0.98					0.82	0.76					0.57	0.7					0.53	0.68					0.77	0.82
EQLGPVTQEFWDNLEK	68.08	0		0.93	1.04					0.73	0.84					1.09	1					-1	-1					0.78	0.95					0.55	0.72					0.8	0.86
LLDNWDSVTSTFSK	67.97	0		0.73	0.83					0.53	0.64					0.82	0.77					0.46	0.49					0.43	0.57					0.46	0.62					0.75	0.81
LLDNWDSVTSTFSK	67.93	0		-1	-1					-1	-1					-1	-1					-1	-1					-1	-1					-1	-1					-1	-1
LLDNWDSVTSTFSK	67.91	0		-1	-1					0.48	0.57					0.81	0.76					0.65	0.61					-1	-1					0.41	0.55					0.02	0.06
LLDNWDSVTSTFSK	67.73	0		-1	-1					0.59	0.69					0.86	0.81					0.75	0.71					0.46	0.6					0.56	0.72					0.74	0.8
VSFLSALEEYTK	67.57	0		88.9	4.35					51.58	2.93					89.18	4					-1	-1					57.75	3.57					79.4	4.78					71.5	4.77
EQLGPVTQEFWDNLEK	67.14	0		1.17	1.18					0.28	0.43					0	0.23					0.54	0.59					0.52	0.69					0.62	0.8					1.13	1.13
VSFLSALEEYTK	66.97	0		-1	-1					-1	-1					-1	-1					-1	-1					-1	-1					-1	-1					-1	-1
VSFLSALEEYTK	66.95	0		-1	-1					0.59	0.69					1.04	0.96					0.73	0.68					0.56	0.69					0.42	0.55					0.75	0.8
VSFLSALEEYTK	66.95	0		1.01	1.13					0.38	0.46					1.04	0.96					0.59	0.56					0.65	0.8					0.42	0.56					0.81	0.86
VSFLSALEEYTK	66.94	0		31	9.23					15.63	5.18					39.34	10.17					26.31	6.96					21.6	7.67					9.75	3.92					32.01	11.7
VSFLSALEEYTK	66.92	0		42.07	9.6					27.9	6.93					-1	-1					35.65	7.28					23.89	6.67					21.8	6.38					33.31	9.72
VSFLSALEEYTK	66.86	0		1.05	1.12					0.72	0.82					0.78	0.75					0.67	0.66					-1	-1					0.54	0.72					0.88	0.93
VSFLSALEEYTK	66.77	0		184.29	11.45					130.03	8.8					-1	-1					169.04	9.43					124.66	9.48					124.81	9.87					135.78	11.55
EQLGPVTQEFWDNLEK	66.46	0		1.14	1.28					0.58	0.68					1.5	1.37					0.98	0.91					-1	-1					0.72	0.92					0.01	0.03
VSFLSALEEYTK	66.45	0		1.19	1.22					1.01	1.08					1.63	1.36					0.81	0.77					0.56	0.72					0.6	0.78					0.9	0.94
VSFLSALEEYTK	66.42	0		17.56	3.78					16.74	3.77					41.92	7.2					18.17	3.49					15.9	4					17.35	4.46					13.4	3.75
VSFLSALEEYTK	66.29	0		1.03	1.11					0.82	0.93					0.12	0.23					1.13	1.01					0.72	0.88					0.6	0.77					1.05	1.09
VSFLSALEEYTK	65.76	0		0.81	0.9					0.54	0.66					0.85	0.81					0.54	0.58					0.31	0.47					0.54	0.72					0.7	0.77
VSFLSALEEYTK	65.67	0		0.76	0.86					0.41	0.49					0.86	0.8					0.7	0.66					-1	-1					0.43	0.57					0.57	0.62
LLDNWDSVTSTFSK	64.9	0		1.03	1.15					0.41	0.49					1.1	1.01					0.64	0.61					0.54	0.68					0.52	0.67					0.6	0.65
LLDNWDSVTSTFSK	64.88	0		0.8	0.9					-1	-1					1.01	0.94					0.72	0.67					0.36	0.47					0.4	0.53					0.01	0.05
LLDNWDSVTSTFSK	64.84	0		0.99	1.1					0.72	0.84					0.85	0.79					-1	-1					0.46	0.59					0.02	0.08					0.69	0.74
EQLGPVTQEFWDNLEK	64.66	0		1.16	1.26					0.69	0.8					1.5	1.34					0.92	0.85					1.07	1.27					0.72	0.91					0.03	0.1
VSFLSALEEYTK	64.63	0		0.76	0.86					0.51	0.62					0.88	0.82					0.66	0.64					0.33	0.47					0.36	0.51					0.58	0.65
EQLGPVTQEFWDNLEK	64.25	0		-1	-1					-1	-1					-1	-1					-1	-1					-1	-1					-1	-1					-1	-1
EQLGPVTQEFWDNLEK	64.19	0		0.84	0.94					0.46	0.54					1.07	0.99					0.79	0.74					-1	-1					0.66	0.85					0.83	0.88
VSFLSALEEYTK	64.07	0		0.8	0.9					0.57	0.68					0.94	0.87					0.41	0.43					0.78	0.95					0.45	0.6					0.66	0.72
LLDNWDSVTSTFSK	63.76	0		0.68	0.78					0.53	0.65					0.72	0.7					0.73	0.7					0.65	0.8					0.47	0.64					0.68	0.75
VSFLSALEEYTK	63.62	0		-1	-1					0.94	0.97					1.31	1.09					0.84	0.8					0.84	0.96					0.85	0.99					0.67	0.76
EQLGPVTQEFWDNLEK	63.61	0		-1	-1					0.88	0.94					1.16	1.01					1.36	1.13					0.76	0.9					0.87	1.03					1.19	1.18
LLDNWDSVTSTFSK	63.59	0		0.96	0.99					1.05	1.05					1.75	1.36					0.88	0.82					0.78	0.91					0.05	0.32					0.83	0.88
EQLGPVTQEFWDNLEK	63.53	0		1.33	1.11					0.68	0.76					2.84	1.64					0.98	0.87					1.34	1.18					0.62	0.8					1.35	1.16
EQLGPVTQEFWDNLEK	63.33	0		9.6	2.3					12.47	2.85					16.12	3.09					17.55	3.26					10.91	2.85					13.42	3.45					10.25	2.92
LLDNWDSVTSTFSK	63.16	0		1.67	1.62					0.6	0.71					1.35	1.16					0.63	0.64					0.8	0.94					0.75	0.93					0.95	0.98
EQLGPVTQEFWDNLEK	63.09	0		0.66	0.75					0.69	0.81					1.23	1.12					0.86	0.8					-1	-1					0.8	1.01					0.83	0.88
LLDNWDSVTSTFSK	62.92	0		1.18	1.24					0.54	0.65					-1	-1					0.57	0.58					0.42	0.57					0.7	0.89					0.53	0.61
VSFLSALEEYTK	62.56	0		-1	-1					-1	-1					-1	-1					-1	-1					-1	-1					-1	-1					-1	-1
VSFLSALEEYTK	62.54	0		0.52	0.65					0.36	0.49					0.94	0.87					0.41	0.48					0.53	0.69					0.53	0.71					0.04	0.18
VSFLSALEEYTK	62.29	0		-1	-1					-1	-1					1.33	1.17					0.5	0.53					0.64	0.8					0.44	0.61					0.75	0.81
LLDNWDSVTSTFSK	61.91	0		479.59	10.51					234.1	5.83					404.13	8.13					-1	-1					246.17	6.83					282.6	8.02					341.3	10.43
DYVSQFEGSALGK	61.84	0		1.16	1.29					0.5	0.6					1.16	1.06					0.89	0.83					0.63	0.78					0.45	0.59					0.01	0.04
LLDNWDSVTSTFSK	61.48	0		0.71	0.8					-1	-1					0.9	0.84					0.69	0.65					0.49	0.62					0.6	0.78					0.65	0.71
LLDNWDSVTSTFSK	61.44	0		0.7	0.8					0.51	0.6					0.87	0.81					0.51	0.5					-1	-1					0.45	0.59					0.01	0.05
LLDNWDSVTSTFSK	61.26	0		0.56	0.65					0.32	0.4					0.66	0.63					0.4	0.41					0.39	0.5					0.37	0.5					0.53	0.58
EQLGPVTQEFWDNLEK	61.25	0		1.57	1.24					0.25	0.54					1.68	1.18					1.27	0.99					0.75	0.86					1.85	1.53					1.75	1.41
LLDNWDSVTSTFSK	60.1	0		0.64	0.76					-1	-1					1.23	1.06					1.06	0.94					0.81	0.95					0.61	0.79					0.99	1.02
LLDNWDSVTSTFSK	60.04	0		0.68	0.79					0.77	0.86					1.57	1.3					1	0.9					0.95	1.08					0.02	0.23					0.71	0.78
EQLGPVTQEFWDNLEK	60.02	0		-1	-1					0.87	0.97					1.26	1.12					0.82	0.77					0.68	0.84					0.59	0.77					0.05	0.16
EQLGPVTQEFWDNLEK	59.99	0		116.06	16.8					62.33	9.91					12.74	2.31					104.34	13.41					66.1	11.67					50.27	9.4					88.59	16.94
VSFLSALEEYTK	59.98	0		-1	-1					0.38	0.52					0.68	0.7					0.8	0.76					0.01	0.21					0.2	0.4					0.76	0.82
VSFLSALEEYTK	59.47	0		0.59	0.71					0.47	0.6					0.99	0.9					0.66	0.67					0.42	0.59					0.66	0.84					0.93	0.97
LLDNWDSVTSTFSK	59.46	0		0.87	0.97					0.47	0.56					0.99	0.91					-1	-1					0.56	0.7					0.53	0.69					0.61	0.66
EQLGPVTQEFWDNLEK	59.35	0		0.47	0.62					0.86	0.92					0.71	0.72					0.38	0.49					0.41	0.6					1.5	1.6					0.5	0.61
LLDNWDSVTSTFSK	59.27	0		1.02	1.14					0.57	0.67					-1	-1					1.08	0.99					-1	-1					0.5	0.65					0.79	0.85
LLDNWDSVTSTFSK	59.17	0		0.78	0.88					0.53	0.63					1.04	0.96					0.75	0.7					0.7	0.87					0.53	0.69					0.73	0.78
LLDNWDSVTSTFSK	59.02	0		0.91	1.01					0.69	0.81					1.48	1.33					0.78	0.73					0.86	1.04					0.42	0.56					0.06	0.11
LLDNWDSVTSTFSK	58.9	0		1.06	1.18					0.72	0.83					1.35	1.23					0.83	0.77					0.7	0.86					0	0.05					0.01	0.05
EQLGPVTQEFWDNLEKETEGLR	58.89	0		0.51	0.64					0.36	0.49					0.33	0.42					0.39	0.46					0.18	0.34					0.62	0.8					0.63	0.71
LLDNWDSVTSTFSK	58.89	0		0.89	1					0.36	0.45					0.92	0.86					0.53	0.51					0.53	0.66					0.52	0.67					0.69	0.75
EQLGPVTQEFWDNLEK	58.86	0		0.83	0.92					0.58	0.69					1.22	1.08					1.08	0.97					-1	-1					0.63	0.81					1.02	1.06
EQLGPVTQEFWDNLEK	58.84	0		1.26	1.33					0.56	0.67					1.25	1.12					1.49	1.3					1.01	1.18					0.9	1.1					0.86	0.92
VSFLSALEEYTK	58.72	0		0.93	1.02					0.43	0.53					1.21	1.09					0.72	0.69					0.62	0.77					0.02	0.13					0.86	0.91
LLDNWDSVTSTFSK	58.68	0		0.55	0.68					0.48	0.62					1.38	1.16					0.83	0.79					0.72	0.87					0.58	0.76					0.03	0.23
LLDNWDSVTSTFSK	57.84	0		0.97	0.95					1.29	1.11					1.02	0.9					-1	-1					0.51	0.72					0.34	0.62					0.06	0.41
LLDNWDSVTSTFSK	57.72	0		0.65	0.77					0.95	0.99					1.26	1.07					1.24	1.05					0.49	0.67					0.64	0.81					0.82	0.87
QGLLPVLESFK	57.27	0		-1	-1					0.72	0.84					-1	-1					0.85	0.79					-1	-1					0.6	0.77					0.88	0.93
DYVSQFEGSALGK	56.97	0		30.99	2.65					-1	-1					56.57	3.84					34.13	2.6					0.27	0.78					17.49	2.08					36.41	3.8
EQLGPVTQEFWDNLEK	56.92	0		0.58	0.66					0.37	0.45					0.99	0.92					0.73	0.68					-1	-1					0.48	0.63					0.63	0.68
LLDNWDSVTSTFSK	56.89	0		0.91	1.01					0.76	0.88					-1	-1					0.8	0.75					0.72	0.88					0.4	0.53					1.12	1.18
LLDNWDSVTSTFSK	56.86	0		0.96	1.06					0.54	0.64					0.93	0.87					0.63	0.61					0.69	0.85					0.48	0.63					0.89	0.94
LLDNWDSVTSTFSK	56.47	0		63.26	13.13					34.4	7.85					82.05	14.89					59.35	10.89					-1	-1					36.58	9.6					73.32	19.29
LLDNWDSVTSTFSK	56.28	0		0.52	0.63					-1	-1					0.73	0.71					-1	-1					0.34	0.48					0.47	0.63					0.47	0.54
LLDNWDSVTSTFSK	56.24	0		0.71	0.81					0.39	0.53					-1	-1					0.36	0.46					0.53	0.69					0.49	0.67					0.69	0.76
VSFLSALEEYTK	56.11	0		50.3	5.51					22.35	2.94					48.05	4.81					38.77	3.99					31.97	4.37					19.9	3.09					38.03	5.61
EQLGPVTQEFWDNLEKETEGLR	55.95	0		0.81	0.89					0.28	0.46					0.66	0.69					0.25	0.42					0.17	0.39					0.16	0.39					0.74	0.81
LLDNWDSVTSTFSK	55.91	0		-1	-1					0.72	0.81					0.63	0.68					0.48	0.57					0.35	0.55					0.46	0.65					0.65	0.74
QGLLPVLESFK	55.87	0		0.79	0.89					0.49	0.58					0.95	0.88					0.65	0.61					0.5	0.63					-1	-1					0.01	0.03
VSFLSALEEYTK	55.3	0		0.63	0.73					0.3	0.42					1.34	1.18					0.93	0.85					0.72	0.88					0.55	0.72					0.78	0.84
QGLLPVLESFK	55.11	0		645.55	23.16					380.06	14.9					-1	-1					9.18	1.09					-1	-1					452.89	20.62					7.92	1.22
EQLGPVTQEFWDNLEKETEGLR	55.08	0		0.23	0.36					0.22	0.35					0.58	0.59					0.08	0.21					0.17	0.31					0.31	0.47					0.11	0.22
EQLGPVTQEFWDNLEKETEGLR	54.94	0		0.32	0.57					0.78	0.84					0.92	0.86					0.22	0.47					0.05	0.38					0.38	0.62					0.89	0.92
VKDLATVYVDVLK	54.74	0		0.79	0.88					0.65	0.76					0.17	0.24					-1	-1					0.72	0.87					0.36	0.51					1.01	1.06
EQLGPVTQEFWDNLEK	54.62	0		0.68	0.78					0.28	0.41					0.63	0.63					0.53	0.55					0.74	0.89					0.32	0.48					0.79	0.84
LLDNWDSVTSTFSK	54.5	0		0.02	0.31					0.72	0.81					0.81	0.79					0.8	0.77					0.39	0.59					0.3	0.52					1.14	1.12
EQLGPVTQEFWDNLEK	54.41	0		0.9	0.96					1.15	1.14					1.58	1.27					1.56	1.24					0.9	1.01					0.97	1.1					0.13	0.33
EQLGPVTQEFWDNLEKETEGLR	54.34	0		0.33	0.56					0.38	0.56					0.5	0.62					0.01	0.34					0.2	0.47					0.22	0.49					0.83	0.88
LREQLGPVTQEFWDNLEK	54.34	0		0.48	0.6					0.59	0.7					0.39	0.46					0.38	0.44					0.14	0.29					0.18	0.33					0.55	0.63
LLDNWDSVTSTFSK	53.74	0		0.56	0.72					0.47	0.63					1.12	0.97					0.76	0.76					0.06	0.37					0.41	0.63					1.2	1.14
LLDNWDSVTSTFSK	53.72	0		0.8	0.89					0.58	0.69					0.69	0.69					0.82	0.77					0.35	0.51					0.02	0.2					0.49	0.59
EQLGPVTQEFWDNLEKETEGLR	53.66	0		1.3	1.09					1.84	1.31					0.92	0.86					1.84	1.2					0.78	0.87					0.73	0.86					0.3	0.6
EQLGPVTQEFWDNLEKETEGLR	53.52	0		0.58	0.73					1.13	1.06					1.11	0.96					0.76	0.76					1.39	1.33					0.89	1					1.38	1.26
DYVSQFEGSALGK	53.37	0		0.77	0.86					0.21	0.35					0.82	0.78					0.48	0.53					0.52	0.67					0.52	0.69					0.02	0.15
EQLGPVTQEFWDNLEK	53.33	0		0.92	1.02					0.63	0.73					1.17	1.06					1.18	1.06					0.89	1.06					0.62	0.8					0.74	0.8
EQLGPVTQEFWDNLEK	53.31	0		0.85	0.96					0.55	0.65					1.21	1.11					0.79	0.74					0.64	0.79					-1	-1					0.71	0.76
LLDNWDSVTSTFSK	53.11	0		0.72	0.82					0.32	0.42					0.99	0.91					0.5	0.51					0.34	0.46					0.66	0.85					0.83	0.88
QGLLPVLESFK	53.1	0		-1	-1					-1	-1					-1	-1					-1	-1					-1	-1					-1	-1					-1	-1
QGLLPVLESFK	53.07	0		103.2	7.81					49.05	4.29					108.74	7.39					96.51	6.59					67.37	6.3					63.47	6.2					98.43	9.93
DLATVYVDVLK	52.99	0		21.91	4.49					12.94	3.02					19.19	3.64					16.92	3.26					11.06	2.95					9.65	2.74					13.19	3.66
LLDNWDSVTSTFSK	52.69	0		0.95	1.03					0.63	0.74					-1	-1					1.02	0.92					-1	-1					0.62	0.8					0.77	0.83
QGLLPVLESFK	52.67	0		-1	-1					-1	-1					-1	-1					-1	-1					-1	-1					-1	-1					-1	-1
LLDNWDSVTSTFSK	52.64	0		0.72	0.82					0.43	0.53					0	0.1					0.08	0.16					0.31	0.43					0.38	0.53					0.74	0.79
QGLLPVLESFK	52.46	0		66.52	5.35					39.08	3.58					102.59	7.07					73.74	5.26					-1	-1					37.7	4.01					62	6.6
QGLLPVLESFK	52.12	0		1.94	1.04					-1	-1					105.34	16.69					-1	-1					-1	-1					50.76	11.57					82.29	19.16
LLDNWDSVTSTFSK	52.05	0		0.6	0.72					0.57	0.69					0.96	0.88					0.73	0.71					0.61	0.76					0.52	0.7					1.23	1.22
LLDNWDSVTSTFSK	52.02	0		-1	-1					0.56	0.68					-1	-1					1.33	1.12					0.65	0.8					0.88	1.04					1.01	1.03
EQLGPVTQEFWDNLEK	51.91	0		117.42	8.12					-1	-1					163.11	9.87					117.82	7.29					92.68	7.76					75.2	6.68					169.3	15.24
VKDLATVYVDVLK	51.9	0		51.96	6.08					39.68	5.04					-1	-1					52.44	5.48					-1	-1					37.07	5.49					1.25	0.94
WQEEMELYR	51.85	0		0.92	1.03					0.75	0.87					1.08	0.99					0.69	0.65					0.69	0.85					-1	-1					0.7	0.75
WQEEMELYR	51.73	0		0.77	0.87					0.84	0.97					-1	-1					0.74	0.7					0.65	0.8					0.6	0.77					0.86	0.91
WQEEMELYR	51.69	0		0.98	1.09					0.56	0.66					1.05	0.97					0.75	0.7					0.61	0.75					0.52	0.68					0.86	0.91
LLDNWDSVTSTFSK	51.67	0		18.41	3.29					9.7	2.09					15.63	2.67					19.65	3.13					17.41	3.6					4	1.38					11.32	2.81
LLDNWDSVTSTFSK	51.12	0		1.34	0.88					56.06	6.24					93.41	8.43					-1	-1					-1	-1					50.54	6.59					0.98	0.9
EQLGPVTQEFWDNLEKETEGLR	50.79	0		0.2	0.46					0.37	0.55					0.92	0.86					0.28	0.48					0.2	0.45					0.23	0.48					0.25	0.45
EQLGPVTQEFWDNLEK	50.56	0		0.78	0.88					0.46	0.56					0.91	0.84					0.66	0.63					0.56	0.7					0.02	0.09					0.9	0.95
QGLLPVLESFK	50.43	0		-1	-1					0.6	0.7					1.37	1.23					-1	-1					0.55	0.69					0.69	0.87					0.84	0.89
LLDNWDSVTSTFSK	50.16	0		1.54	1.33					1.21	1.12					1.22	1.02					1.08	0.93					0.98	1.04					1.06	1.12					1.45	1.31
LLDNWDSVTSTFSK	50.07	0		1.72	0.93					16.36	2.42					-1	-1					13.3	1.92					12.45	2.22					7.82	1.7					2.38	1.08
EQLGPVTQEFWDNLEKETEGLR	49.84	0		0.63	0.76					0.09	0.33					0.77	0.77					0.24	0.44					0.46	0.65					0.49	0.69					0.29	0.47
WQEEMELYR	49.58	0		0.88	0.99					-1	-1					0.87	0.81					0.73	0.68					-1	-1					0.61	0.78					0.75	0.8
EQLGPVTQEFWDNLEK	49.47	0		1.38	1.25					0.53	0.67					0.06	0.38					0.98	0.88					1.17	1.19					0.01	0.32					0.04	0.32
QGLLPVLESFK	49.43	0		-1	-1					0.47	0.58					0.57	0.58					0.46	0.49					0.42	0.56					0.49	0.65					0.58	0.65
QGLLPVLESFK	49.38	0		36.31	3.32					24.13	2.51					-1	-1					27.52	2.48					13.94	1.93					13.8	1.96					0.83	0.88
EQLGPVTQEFWDNLEKETEGLR	48.98	0		0.88	0.93					0.65	0.75					0.84	0.81					0.73	0.74					0.1	0.39					1.26	1.3					0.74	0.81
EQLGPVTQEFWDNLEK	48.89	0		0.99	1.07					0.55	0.66					1.33	1.17					-1	-1					0.02	0.16					0.61	0.79					1	1.04
LLDNWDSVTSTFSK	48.58	0		0.48	0.59					0.47	0.58					0.45	0.49					0.36	0.41					-1	-1					0.44	0.61					0.39	0.47
VQPYLDDFQK	48.49	0		0.87	0.98					0.51	0.6					-1	-1					-1	-1					0.61	0.75					0.56	0.73					0.78	0.83
QGLLPVLESFK	48.4	0		0.92	0.88					-1	-1					25.78	6.2					13.16	3.46					0.8	0.85					15.85	5.42					15.02	5.29
LLDNWDSVTSTFSK	48.13	0		2.3	0.99					55.47	6.94					92.04	9.36					100.28	10.05					49.65	7.01					49.19	7.22					1.9	1.03
EQLGPVTQEFWDNLEK	47.98	0		0.89	0.97					0.59	0.7					0.78	0.75					0.85	0.79					-1	-1					0.7	0.88					1.04	1.07
VSFLSALEEYTK	47.62	0		0.73	0.83					0.46	0.62					0.98	0.89					0.94	0.86					0.88	0.97					0.87	0.98					1.03	1.02
EQLGPVTQEFWDNLEK	47.48	0		23.56	3.58					-1	-1					30	3.97					23.24	3.21					10.6	2.25					16.92	3.26					22.94	4.43
QGLLPVLESFK	47.46	0		-1	-1					0.52	0.63					1.01	0.93					-1	-1					-1	-1					0.51	0.67					0.68	0.74
QGLLPVLESFK	47.44	0		1.02	1.13					-1	-1					1.1	1.01					0.7	0.66					0.5	0.63					0.57	0.73					0.8	0.86
EQLGPVTQEFWDNLEKETEGLR	47.39	0		0.84	0.92					0.58	0.69					0.72	0.72					0.41	0.5					0.16	0.36					0.89	1.06					0.6	0.69
VKDLATVYVDVLK	47.34	0		-1	-1					57.28	13.55					-1	-1					73.76	14.29					46.4	12.31					50.35	13.86					109.34	30.32
QGLLPVLESFK	47.34	0		0.88	0.98					0.56	0.66					1.06	0.98					0.73	0.68					0.71	0.87					-1	-1					0.79	0.84
VSFLSALEEYTK	47.33	0		1.3	1.11					1.53	1.21					2.1	1.37					0.94	0.85					0.77	0.87					1.17	1.13					1.92	1.51
LSPLGEEMR	47.32	0		-1	-1					0.74	0.86					-1	-1					0.69	0.64					0.57	0.7					0.5	0.65					0.86	0.91
LSPLGEEMR	47.29	0		-1	-1					0.66	0.77					-1	-1					0.66	0.61					0.66	0.81					-1	-1					0.01	0.02
QGLLPVLESFK	47.27	0		-1	-1					0.53	0.62					0.96	0.89					-1	-1					0.64	0.78					0.46	0.6					0.02	0.04
QGLLPVLESFK	46.81	0		0.72	0.81					0.63	0.74					0.92	0.86					-1	-1					0.63	0.78					0.41	0.57					0.05	0.16
LREQLGPVTQEFWDNLEK	46.7	0		1.14	1.13					-1	-1					0.89	0.84					0.82	0.78					0.21	0.44					0.41	0.62					1.09	1.08
LSPLGEEMR	46.64	0		1.31	1.32					1.34	1.37					1.61	1.35					-1	-1					0.59	0.74					0.13	0.3					0.84	0.89
QGLLPVLESFK	46.54	0		0.98	0.99					0	0.3					0.03	0.36					1.41	1.12					0.81	0.92					0.74	0.89					1.1	1.08
DLATVYVDVLK	46.39	0		1.19	1.23					0.07	0.23					1.57	1.33					0.87	0.81					0.79	0.94					0.66	0.84					0.62	0.7
LLDNWDSVTSTFSK	46.08	0		5.24	2.01					4.06	1.69					-1	-1					7.71	2.38					4.26	1.92					2.48	1.4					5.6	2.45
EQLGPVTQEFWDNLEK	46	0		1.44	1.44					0.77	0.87					1.39	1.19					1.26	1.09					1.07	1.21					0.92	1.1					0.84	0.89
EQLGPVTQEFWDNLEK	45.69	0		9.25	2.7					7.45	2.34					17.31	4.03					15.37	3.62					11.22	3.57					14.45	4.58					15.7	5.07
LLDNWDSVTSTFSK	45.55	0		0.33	0.61					0.69	0.77					0.95	0.87					0.44	0.62					0.68	0.82					0.74	0.87					1.14	1.08
QGLLPVLESFK	45.47	0		-1	-1					0.72	0.83					-1	-1					0.74	0.71					0.74	0.91					0.01	0.1					1	1.05
LLDNWDSVTSTFSK	45.44	0		0.87	0.93					0.94	0.98					1.75	1.37					-1	-1					1.54	1.55					0.8	0.95					0.08	0.29
KWQEEMELYR	45.38	0		-1	-1					0.73	0.83					1.28	1.12					0.8	0.76					-1	-1					0.67	0.85					1.01	1.04
EQLGPVTQEFWDNLEKETEGLR	45.3	0		0.66	0.79					0.03	0.43					1.02	0.9					0.97	0.86					0.97	0.98					0.43	0.69					0.54	0.72
LLDNWDSVTSTFSK	45.2	0		0.75	0.84					-1	-1					0.02	0.25					0.59	0.62					-1	-1					0.67	0.84					0.63	0.71
LSPLGEEMR	45.19	0		0.96	1.07					0.6	0.7					-1	-1					0.82	0.76					0.56	0.69					0.52	0.67					0.8	0.86
LSPLGEEMR	45.12	0		0.96	1.08					0.71	0.83					1.24	1.14					-1	-1					0.02	0.05					0.01	0.04					0.01	0.04
QGLLPVLESFK	45.09	0		0.88	0.99					0.44	0.53					0.88	0.82					0.71	0.67					-1	-1					0.5	0.65					0.56	0.61
LSPLGEEMR	45.05	0		-1	-1					0.78	0.91					1.21	1.12					0.79	0.73					-1	-1					0.57	0.73					0.1	0.13
QGLLPVLESFK	44.91	0		0.67	0.77					0.39	0.47					0.95	0.88					0.66	0.63					0.59	0.74					0.44	0.58					0.65	0.7
EQLGPVTQEFWDNLEK	44.71	0		0.28	0.6					0.36	0.6					1.54	1.13					2.36	1.45					1.14	1.08					0.74	0.87					1.27	1.13
VSFLSALEEYTK	44.71	0		1.34	1.38					0.49	0.61					1.43	1.24					0.99	0.9					0.69	0.84					1.04	1.24					0.89	0.94
EQLGPVTQEFWDNLEKETEGLR	44.42	0		0.58	0.82					9.14	1.44					10.05	1.49					9.21	1.4					1.04	0.84					7.2	1.43					0.95	0.89
LLDNWDSVTSTFSK	44.4	0		-1	-1					0.71	0.81					-1	-1					0.85	0.79					0.39	0.55					0.28	0.45					0.05	0.19
LLDNWDSVTSTFSK	44.02	0		1	1.05					0.42	0.55					0.81	0.78					0.66	0.67					0.54	0.7					0.65	0.82					0.07	0.24
EQLGPVTQEFWDNLEKETEGLR	43.89	0		1.6	1.12					2.15	1.29					0.14	0.63					0.7	0.78					0.09	0.58					0.63	0.8					1.8	1.28
LSPLGEEMR	43.72	0		0.83	0.92					0.61	0.72					-1	-1					0.73	0.71					-1	-1					0.78	0.97					0.61	0.69
AELQEGAR	43.58	0		0.65	0.76					0.98	1.08					1.01	0.92					0.62	0.61					0.67	0.82					0.54	0.71					0.95	0.99
LSPLGEEMR	43.56	0		0.02	0.64					29.69	8.86					-1	-1					29.56	7.36					27.8	9.22					21.75	7.64					32.67	11.37
QGLLPVLESFK	43.5	0		-1	-1					0.59	0.7					1.24	1.12					-1	-1					0.62	0.77					0.48	0.64					0.93	0.98
VSFLSALEEYTK	43.38	0		1.93	1.94					-1	-1					1.3	1.15					-1	-1					0.81	0.97					1.11	1.33					1.2	1.22
VSFLSALEEYTK	43.37	0		0.76	0.85					0.69	0.77					1.64	1.24					1.03	0.9					0.76	0.89					0.9	1.01					0.08	0.36
QGLLPVLESFK	43.21	0		0.63	0.72					0.44	0.54					0.98	0.9					0.91	0.84					0.58	0.72					0.44	0.59					0.6	0.66
KWQEEMELYR	43.09	0		28.85	3.06					22.52	2.61					-1	-1					21.97	2.31					0.15	0.76					19.92	2.73					32.57	4.29
LLDNWDSVTSTFSK	43.08	0		-1	-1					0.85	0.89					-1	-1					1.12	0.96					0.71	0.85					0.25	0.51					0.7	0.79
DYVSQFEGSALGK	43.06	0		1.74	1.25					1.3	1.03					1.54	1.08					0.56	0.71					0.83	0.89					0.83	0.9					1.54	1.23
QGLLPVLESFK	43.02	0		33.42	6.53					27.23	5.71					-1	-1					34.04	5.9					22.12	5.28					19.86	4.98					28.11	7.08
LLDNWDSVTSTFSK	42.9	0		0.7	0.8					0.48	0.57					0.91	0.84					-1	-1					0.33	0.44					0.51	0.66					0.7	0.76
EQLGPVTQEFWDNLEKETEGLR	42.71	0		2.06	1.5					1.19	1.04					1.02	0.9					0.44	0.64					0.91	0.96					0.1	0.48					0.79	0.86
VKDLATVYVDVLK	42.02	0		0.66	0.75					0.34	0.42					-1	-1					0.69	0.65					0.38	0.49					0.35	0.48					0.02	0.07
LLDNWDSVTSTFSK	42.02	0		0.89	0.95					0.5	0.64					0.74	0.75					1.16	0.99					0.77	0.9					0.47	0.67					0.43	0.57
AELQEGAR	41.86	0		0.96	1.05					0.64	0.75					1.19	1.07					0.76	0.72					0.67	0.82					0.55	0.72					0.82	0.88
KWQEEMELYR	41.68	0		51.61	4.66					32.8	3.34					-1	-1					39.5	3.4					23.62	2.89					23.39	2.96					44.62	5.35
EQLGPVTQEFWDNLEK	41.48	0		0.03	0.32					2.65	2.27					1.56	1.25					-1	-1					0.94	1.04					1.81	1.81					1.13	1.11
EQLGPVTQEFWDNLEKETEGLR	41.44	0		-1	-1					0.67	0.76					0.44	0.6					0.54	0.64					0.33	0.57					0.06	0.37					0.43	0.6
EQLGPVTQEFWDNLEK	41.14	0		0.94	1.03					0.96	1.08					1.1	1					0.94	0.86					1.01	1.19					0.74	0.93					0.99	1.04
LLDNWDSVTSTFSK	41.06	0		0.65	0.77					0.45	0.59					0.04	0.28					0.83	0.79					0.02	0.25					0.49	0.68					0.79	0.85
LLDNWDSVTSTFSK	40.79	0		37.86	4.77					12.62	2.11					20.51	2.71					18.2	2.45					15.4	2.69					11.54	2.25					22.48	3.96
EQLGPVTQEFWDNLEKETEGLR	40.74	0		0.5	0.67					0.65	0.75					0.13	0.39					0.52	0.61					0.4	0.6					0.6	0.78					0.8	0.86
EQLGPVTQEFWDNLEK	40.73	0		1.15	1.25					0.72	0.83					1.33	1.2					1.3	1.16					1	1.19					0.51	0.67					0.97	1.03
DLATVYVDVLK	40.65	0		1.3	1.14					0.26	0.52					0.98	0.89					-1	-1					1.25	1.18					0.71	0.86					0.57	0.72
EQLGPVTQEFWDNLEK	40.51	0		7.04	3.88					3.28	2.09					1.64	1.16					0.48	0.66					1.66	1.37					0.08	0.48					1.61	1.32
QGLLPVLESFK	40.42	0		1.19	1.27					0.49	0.59					-1	-1					0.92	0.85					-1	-1					0.49	0.65					0.9	0.95
AELQEGAR	40.39	0		0.91	0.96					0.68	0.77					0.9	0.84					0.77	0.75					0.85	0.97					0.31	0.53					0.06	0.28
QGLLPVLESFK	40.15	0		0.8	0.89					0.45	0.57					0.92	0.86					0.75	0.72					0.37	0.53					0.01	0.17					0.45	0.54
LLDNWDSVTSTFSK	40.1	0		0.8	0.88					0.79	0.86					0.88	0.83					0.61	0.66					0.52	0.7					0.21	0.45					0.48	0.62
VSFLSALEEYTK	39.99	0		0.34	0.59					0.7	0.78					0.49	0.63					0.56	0.66					0.42	0.64					0.38	0.62					0.73	0.82
QGLLPVLESFK	39.96	0		0.7	0.8					0.43	0.53					0.83	0.78					0.61	0.59					-1	-1					0.4	0.55					0.71	0.77
EQLGPVTQEFWDNLEKETEGLR	39.9	0		0.53	0.69					0.29	0.49					0.34	0.53					0.27	0.48					0.02	0.32					0.46	0.67					0.07	0.33
AELQEGAR	39.87	0		-1	-1					0.82	0.87					-1	-1					0.97	0.87					-1	-1					0.8	0.94					1.66	1.48
LLDNWDSVTSTFSK	39.77	0		0.4	0.55					0.86	0.94					0.77	0.76					0.81	0.77					0.91	1.04					0.04	0.23					0.83	0.88
HFWQQDEPPQSPWDR	39.73	0		0.93	0.98					1.41	1.36					1	0.91					1.31	1.09					1.45	1.48					0.04	0.28					0.86	0.9
EQLGPVTQEFWDNLEK	39.71	0		1.07	1.17					0.7	0.81					1.64	1.44					0.74	0.71					0.77	0.93					0.77	0.97					0.8	0.85
LLDNWDSVTSTFSK	39.71	0		0.05	0.5					0.56	0.7					1.19	0.97					1.34	1.01					0.92	0.96					1.33	1.21					0.91	0.93
VKDLATVYVDVLK	39.54	0		-1	-1					0.67	0.78					-1	-1					0.87	0.81					0.38	0.5					0.4	0.55					0.98	1.04
VQPYLDDFQK	39.48	0		1.85	1.41					2.99	2.03					-1	-1					0.36	0.59					0.95	0.98					1.97	1.64					0.95	0.95
EQLGPVTQEFWDNLEK	39.04	0		1.44	1.21					0.65	0.75					1.41	1.08					1.58	1.14					-1	-1					0.92	0.99					0.88	0.91
QGLLPVLESFK	38.84	0		1	1.07					-1	-1					0.04	0.21					-1	-1					1.14	1.29					0.96	1.15					1.37	1.37
EQLGPVTQEFWDNLEK	38.54	0		-1	-1					0.32	0.58					1.14	0.95					0.4	0.63					0.07	0.48					0.59	0.78					0.77	0.85
VSFLSALEEYTK	38.22	0		1.09	1.01					1.86	1.41					0.92	0.86					0.97	0.87					1.35	1.22					0.85	0.94					1.24	1.12
QGLLPVLESFK	37.81	0		0.68	0.78					0.38	0.46					0.64	0.61					0.75	0.7					0.43	0.55					0.39	0.51					0.7	0.75
EQLGPVTQEFWDNLEK	37.67	0		50.98	4.17					41.44	3.66					46.07	3.53					40.89	3.18					35.65	3.61					27.58	3.05					41.69	4.57
QGLLPVLESFK	37.5	0		-1	-1					0.71	0.81					-1	-1					0.86	0.8					0.74	0.89					0.41	0.56					0.91	0.96
VSFLSALEEYTK	37.3	0		1.15	1.19					0.59	0.7					0.62	0.64					0.43	0.49					0.41	0.57					0.39	0.57					0.03	0.17
QGLLPVLESFK	37.18	0		0.72	0.82					0.75	0.86					0.86	0.81					0.47	0.49					-1	-1					0.72	0.9					0.02	0.11
DLATVYVDVLK	37.15	0		0.96	1.03					0.31	0.45					0.95	0.88					0.69	0.68					0.64	0.8					0.53	0.7					0.64	0.71
VSFLSALEEYTK	36.87	0		2.15	1.25					1.64	1.06					1.94	1.13					1.82	1.07					0.82	0.86					0.98	0.93					3.07	1.71
DYVSQFEGSALGK	36.53	0		1.41	0.88					38.24	3.69					-1	-1					37.13	3.16					19.79	2.49					32.43	3.72					55.69	6.3
ENGGAR	36.33	0		1.86	1.45					0.83	0.85					1.14	0.96					1.92	1.31					1.39	1.27					0.83	0.93					1.56	1.34
QGLLPVLESFK	36.27	0		1.07	1.13					0.71	0.81					1.22	1.07					0.77	0.74					0.77	0.92					0.44	0.62					0.79	0.85
LLDNWDSVTSTFSK	36.22	0		0.57	0.68					0.35	0.48					1.02	0.93					-1	-1					0.5	0.65					0.49	0.67					0.79	0.85
VQPYLDDFQK	35.94	0		64.65	5.54					61.11	5.54					81.5	6.14					66.89	5.13					59.48	6.04					51.32	5.51					69.51	7.76
DYVSQFEGSALGK	35.92	0		0.8	0.89					-1	-1					0.01	0.19					0.51	0.55					0.43	0.59					0.52	0.69					0.56	0.64
VSFLSALEEYTK	35.65	0		1.04	1.05					0.94	0.98					-1	-1					0.37	0.51					0.11	0.35					0.65	0.83					0.93	0.96
DYVSQFEGSALGK	35.56	0		0.94	1.01					0.51	0.63					1.37	1.19					0.79	0.75					0.51	0.67					0.02	0.19					0.03	0.18
VSFLSALEEYTK	35.46	0		0.8	0.86					0.53	0.68					1.1	0.94					1.95	1.27					1.41	1.23					0.91	0.96					1.37	1.18
LSPLGEEMR	35.41	0		0.76	0.85					0.63	0.74					0.82	0.78					0.34	0.43					0.36	0.52					0.57	0.74					0.54	0.63
WQEEMELYR	35.4	0		1.16	1.1					0.99	0.97					-1	-1					0.87	0.82					0.98	1.04					0.85	0.97					0.48	0.64
DLATVYVDVLK	35.35	0		0.88	0.94					0.85	0.91					1.4	1.16					1.01	0.9					1.07	1.16					0.93	1.07					1.17	1.15
QGLLPVLESFK	35.24	0		1.16	1.18					0.46	0.6					1.47	1.23					1.23	1.06					0.64	0.8					0.7	0.88					1.24	1.23
LLDNWDSVTSTFSK	35.19	0		0.99	0.99					0.48	0.63					1.13	0.97					1.26	1.03					1.01	1.06					0.94	1.04					0.07	0.35
LLDNWDSVTSTFSK	35.05	0		22.2	2.61					21.04	2.56					25.82	2.7					22.43	2.41					24.89	3.24					19.72	2.8					23.96	3.48
QGLLPVLESFK	34.88	0		0.62	0.72					0.43	0.53					0.78	0.74					0.68	0.65					0.01	0.11					0.03	0.12					0.56	0.62
DYVSQFEGSALGK	34.87	0		-1	-1					0.45	0.53					0.98	0.9					0.68	0.64					-1	-1					0.55	0.71					1.05	1.12
WQEEMELYR	34.77	0		0.89	0.96					0.75	0.84					0.81	0.78					0.57	0.61					0.75	0.89					0.92	1.09					1.05	1.07
LLDNWDSVTSTFSK	34.62	0		0.91	0.93					0.5	0.66					0.69	0.74					0.93	0.85					0.57	0.75					0.75	0.89					0.54	0.69
VSFLSALEEYTK	34.62	0		-1	-1					0.43	0.6					0.68	0.72					0.4	0.56					0.54	0.72					0.41	0.64					0.66	0.76
EQLGPVTQEFWDNLEKETEGLR	34.6	0		-1	-1					0.35	0.56					0.47	0.63					0.1	0.42					0.22	0.51					0.2	0.49					0.49	0.65
THLAPYSDELR	34.55	0		32.06	2.5					-1	-1					16.21	1.59					19.71	1.72					6.2	1.17					26.66	2.55					23.02	2.5
LSPLGEEMR	34.52	0		1.46	1.39					0.96	1					0.71	0.72					0.95	0.86					0.52	0.69					0.02	0.25					0.49	0.61
WQEEMELYR	34.38	0		1.28	1.19					1.53	1.36					1.46	1.16					1.05	0.92					1.46	1.41					0.02	0.33					1.02	1.02
ENGGAR	34.36	0		0.76	0.85					1.09	1.18					0.98	0.9					0.76	0.73					0.65	0.81					0.72	0.91					0.89	0.94
VKDLATVYVDVLK	34.21	0		0.93	1.04					0.33	0.41					1.16	1.06					0.73	0.68					0.53	0.66					0.04	0.09					0.01	0.05
VQPYLDDFQK	34.14	0		0.77	0.87					0.67	0.78					1.03	0.94					0.71	0.68					-1	-1					0.56	0.73					0.76	0.81
QGLLPVLESFK	33.99	0		-1	-1					1.45	1.31					0.66	0.71					0.11	0.39					0.25	0.5					1.06	1.14					0.46	0.62
WQEEMELYR	33.96	0		-1	-1					13.18	3.15					9.98	2.3					6.96	1.79					6.87	2.14					6.36	2.08					12.29	3.56
LLDNWDSVTSTFSK	33.91	0		41.31	2.62					9.26	1.15					40.01	2.4					18.78	1.53					0.1	0.78					10.4	1.34					45.91	3.61
AELQEGAR	33.9	0		1.76	1.42					1.44	1.23					1.32	1.05					1.13	0.94					2.63	2.12					0.05	0.4					1.57	1.36
DYVSQFEGSALGK	33.89	0		39.22	3.79					17.88	2.16					42.72	3.72					21.18	2.21					20.5	2.65					16.14	2.3					19.06	2.78
VSFLSALEEYTK	33.72	0		3.71	1.21					3.81	1.17					10.71	1.96					0.64	0.81					4.29	1.36					3.86	1.31					7.96	2.08
DYVSQFEGSALGK	33.63	0		-1	-1					0.75	0.86					1.6	1.42					-1	-1					0.96	1.14					0.69	0.88					1.21	1.25
LHELQEK	33.57	0		0.62	0.74					0.3	0.44					-1	-1					-1	-1					0.75	0.9					0.02	0.2					0.02	0.18
QGLLPVLESFK	33.52	0		1.46	1.44					0.64	0.75					1.16	1.02					0.77	0.74					0.84	0.99					1.09	1.25					0.83	0.89
LHELQEK	33.32	0		33.94	4.85					16.95	2.86					30.85	4.07					8.32	1.62					17.38	3.24					14.61	2.92					0.76	0.87
VSFLSALEEYTK	33.31	0		1.72	1.36					0.55	0.69					2.04	1.38					1.47	1.09					0.75	0.87					1.42	1.31					1.2	1.11
EQLGPVTQEFWDNLEK	33.25	0		1.06	1.06					0.47	0.62					1.2	1.03					0.59	0.65					0.87	0.98					1.03	1.14					0.65	0.74
LHELQEK	33.18	0		-1	-1					24.41	4.45					31.91	4.84					-1	-1					-1	-1					26.83	5.57					30.25	6.52
LSPLGEEMR	33.06	0		1.05	1.08					0.85	0.93					0.91	0.85					0.96	0.88					0.71	0.86					0.61	0.79					0.85	0.9
LAEYHAK	32.54	0		-1	-1					0.02	0.23					0.17	0.36					0.71	0.71					0.29	0.48					0.29	0.49					0.42	0.54
LHELQEK	32.44	0		0.69	0.8					0.49	0.61					1.23	1.08					-1	-1					0.01	0.19					0.6	0.77					0.79	0.85
LLDNWDSVTSTFSK	32.42	0		0.66	0.78					0.47	0.61					-1	-1					0.73	0.72					0.51	0.68					0.29	0.5					1.05	1.06
QGLLPVLESFK	32.42	0		36.09	3.32					25.73	2.64					46.88	3.73					38.21	3.15					35.3	3.75					36.95	4.02					47.3	5.32
WQEEMELYR	32.31	0		-1	-1					0.62	0.73					0.65	0.69					0.36	0.5					0.63	0.78					0.43	0.64					0.54	0.66
DYVSQFEGSALGK	32.21	0		1.46	1.47					0.62	0.72					0.97	0.9					0.01	0.17					0.08	0.24					0.84	1.02					1.01	1.05
KWQEEMELYR	32.2	0		1.16	1.29					0.71	0.82					1.15	1.05					0.82	0.77					0.69	0.85					0.74	0.95					0.98	1.03
THLAPYSDELR	32.16	0		0.88	0.95					1.33	1.32					-1	-1					1.12	0.98					0.71	0.86					1.14	1.29					0.08	0.26
AELQEGAR	32.13	0		1.14	1.21					1.02	1.11					1.45	1.27					1.09	0.98					0.97	1.13					0.02	0.15					0.06	0.17
KWQEEMELYR	32.04	0		0.97	1.02					0.92	0.99					1.05	0.95					0.78	0.75					0.45	0.62					0.59	0.77					0.54	0.63
ETEGLR	32.01	0		0.8	0.9					0.85	0.95					-1	-1					0.79	0.74					0.68	0.83					0.55	0.72					1.07	1.11
THLAPYSDELR	31.92	0		1.55	1.59					1.47	1.55					2.47	2.05					0.99	0.9					1.02	1.19					0.61	0.78					1.85	1.83
KWQEEMELYR	31.82	0		110.03	14.96					108.03	15.65					-1	-1					98.21	11.89					80.01	13.12					95.02	16.1					131.01	23.21
LLDNWDSVTSTFSK	31.65	0		-1	-1					0.9	0.98					1.19	1.05					0.98	0.89					0.56	0.71					0.58	0.76					0.68	0.75
LLDNWDSVTSTFSK	31.63	0		0.81	0.91					0.68	0.79					0.93	0.86					0.53	0.53					0.8	0.97					0.43	0.57					0.96	1.01
QGLLPVLESFK	31.62	0		0.89	0.96					0.38	0.53					0.53	0.59					0.37	0.47					0.37	0.55					0.46	0.64					0.59	0.68
VSFLSALEEYTK	31.14	0		1.38	1.31					0.72	0.81					0.02	0.3					0.66	0.69					0.85	0.97					0.49	0.69					1.04	1.04
LREQLGPVTQEFWDNLEK	31.07	0		5.69	2.98					3.95	2.26					-1	-1					7.25	3.2					2.49	1.73					3.54	2.34					8.89	5.01
HFWQQDEPPQSPWDR	31.04	0		0.58	0.69					0.7	0.8					-1	-1					0.89	0.82					-1	-1					0.62	0.8					0.61	0.68
THLAPYSDELR	30.97	0		-1	-1					-1	-1					0.8	0.77					0.62	0.64					0.54	0.7					0.03	0.22					0.81	0.86
LLDNWDSVTSTFSK	30.88	0		0.42	0.61					0.6	0.72					0.82	0.8					0.47	0.58					0.41	0.62					0.72	0.88					0.64	0.74
DLATVYVDVLK	30.78	0		2.6	2.68					2.95	3.12					-1	-1					3.14	2.66					2.94	3.31					2.74	3.21					2.53	2.54
LAEYHAK	30.72	0		13.86	2.15					10.01	1.75					13.82	2.01					11.17	1.75					0.27	0.76					8.74	1.82					8.64	1.93
LSPLGEEMR	30.57	0		1.2	1.15					1.01	1.01					1.25	1.05					0.57	0.64					0.73	0.87					1.03	1.13					0.67	0.76
EQLGPVTQEFWDNLEK	30.41	0		-1	-1					-1	-1					1.12	1.02					0.85	0.79					0.58	0.73					0.37	0.51					0.58	0.64
AELQEGAR	30.4	0		0.85	0.95					-1	-1					1.23	1.11					1.36	1.2					0.66	0.81					0.68	0.86					1.04	1.08
VKDLATVYVDVLK	30.38	0		0.58	0.69					0.35	0.47					0.01	0.16					0.74	0.71					0.33	0.47					0.4	0.56					0.02	0.14
LLDNWDSVTSTFSK	30.16	0		0.12	0.45					1.02	0.99					0.74	0.76					0.97	0.87					0.41	0.64					0.72	0.87					1.04	1.02
VSFLSALEEYTK	30.04	0		1.73	1.24					1.48	1.11					2.92	1.57					0.88	0.83					1.15	1.04					0.56	0.77					0.18	0.56
ETEGLR	30.04	0		1.06	1.13					0.85	0.95					1.24	1.1					1.21	1.07					0.93	1.09					0.51	0.68					0.61	0.68
VSFLSALEEYTK	29.97	0		0.58	0.73					0.87	0.9					0	0.35					0.61	0.67					0.49	0.68					0.46	0.67					0.25	0.47
EQLGPVTQEFWDNLEK	29.74	0		0.94	0.91					0.65	0.75					1.71	1.13					0.71	0.77					1.03	0.98					0.49	0.73					0.62	0.78
LLDNWDSVTSTFSK	29.6	0		15.86	2.19					7.83	1.43					15.51	2.02					10.75	1.61					11.48	1.98					12.45	2.13					7.6	1.7
LHELQEK	29.58	0		-1	-1					0.72	0.83					-1	-1					0.8	0.75					0.5	0.63					0.58	0.75					0.97	1.03
LHELQEK	29.48	0		-1	-1					0.65	0.75					0.97	0.9					0.86	0.8					0.67	0.82					0.43	0.59					0.87	0.92
DYVSQFEGSALGK	29.42	0		-1	-1					-1	-1					-1	-1					-1	-1					-1	-1					-1	-1					-1	-1
EQLGPVTQEFWDNLEK	29.26	0		1.13	1.1					0.96	0.98					1.66	1.29					1.11	0.95					0.95	1.04					1.08	1.18					1.05	1.05
VQPYLDDFQK	29.06	0		1.43	1.4					-1	-1					-1	-1					0.96	0.88					0.98	1.11					0.8	0.97					1.68	1.61
LLDNWDSVTSTFSK	28.91	0		0.99	1					0.35	0.55					1.21	1.02					0.46	0.59					0.93	1.01					0.37	0.6					0.58	0.7
THLAPYSDELR	28.83	0		0.86	0.96					1.24	1.37					1.56	1.38					0.97	0.9					0.65	0.8					0.37	0.51					1.22	1.27
LLDNWDSVTSTFSK	28.78	0		1.17	1.17					0.7	0.79					1.11	0.98					0.82	0.78					1.14	1.23					0.82	0.98					0.09	0.28
LLDNWDSVTSTFSK	28.78	0		0.26	0.62					0.82	0.82					0.87	0.84					1.02	0.88					0.55	0.75					0.35	0.65					0.92	0.93
DYVSQFEGSALGK	28.51	0		-1	-1					0.48	0.66					0.02	0.5					1.02	0.88					0.61	0.78					1.58	1.33					0.15	0.51
LSPLGEEMR	28.49	0		-1	-1					0.69	0.8					-1	-1					0.6	0.56					0.59	0.73					0.57	0.74					0.71	0.76
WQEEMELYR	28.46	0		-1	-1					0.71	0.8					-1	-1					0	0.21					0.39	0.56					1.1	1.26					0.02	0.19
LLDNWDSVTSTFSK	28.44	0		21.15	2.76					10.34	1.72					-1	-1					15.66	2.06					15.68	2.51					4.39	1.24					13.75	2.52
THLAPYSDELR	28.41	0		1.14	1.24					0.95	1.07					1.19	1.08					-1	-1					0.76	0.93					0.02	0.11					0.72	0.77
WQEEMELYR	28.36	0		1.25	1.19					0.44	0.6					0.72	0.74					-1	-1					0.71	0.85					0.55	0.74					0.86	0.91
QGLLPVLESFK	28.3	0		-1	-1					0.46	0.59					0.59	0.63					1.06	0.94					0.78	0.92					0.02	0.23					0.85	0.9
DLEEVK	28.2	0		0.86	0.97					-1	-1					1	0.93					-1	-1					-1	-1					0.52	0.67					0.01	0.03
ENGGAR	28.1	0		0.89	0.99					0.86	0.99					1.15	1.05					0.87	0.81					0.76	0.93					-1	-1					0.91	0.97
DLEEVK	28.04	0		0.83	0.93					0.62	0.73					-1	-1					0.01	0.04					-1	-1					0.65	0.84					0.01	0.03
DYVSQFEGSALGK	28.02	0		0.76	0.85					0.04	0.22					0.04	0.24					0.69	0.68					0.36	0.53					0.03	0.22					0.99	1.02
DYVSQFEGSALGK	27.96	0		0.05	0.44					1.31	1.15					1.06	0.93					1.08	0.92					0.71	0.84					1.26	1.24					0.85	0.89
QGLLPVLESFK	27.84	0		0.79	0.86					0.65	0.75					1	0.9					1.26	1.02					0.54	0.72					0.58	0.77					0.87	0.91
QGLLPVLESFK	27.83	0		-1	-1					1.03	1.09					1.47	1.25					1.12	0.99					0.64	0.8					0.5	0.68					0.61	0.7
VKDLATVYVDVLK	27.82	0		-1	-1					0.65	0.75					-1	-1					0.51	0.58					0.64	0.8					0.51	0.7					0.88	0.92
LAEYHAK	27.5	0		0.73	0.83					0.51	0.62					-1	-1					0.63	0.61					0.55	0.69					0	0.08					0.81	0.86
QGLLPVLESFK	27.35	0		0.65	0.75					0.33	0.43					0.67	0.65					0.35	0.39					0.43	0.57					0.36	0.5					0.02	0.11
THLAPYSDELR	27.27	0		0.87	0.97					0.47	0.57					0.74	0.71					0.61	0.6					0.63	0.78					0.01	0.1					0.78	0.84
VKDLATVYVDVLK	27.01	0		0.81	0.87					0.43	0.63					1	0.89					0.23	0.54					1.14	1.09					0.22	0.55					0.52	0.7
WQEEMELYR	26.98	0		1.49	1.36					0.72	0.8					1.11	0.97					0.73	0.73					1.01	1.09					1.08	1.18					1.03	1.04
THLAPYSDELR	26.96	0		0.51	0.8					19.54	3.53					-1	-1					27.07	4					12.85	2.82					17.85	3.77					0.48	0.81
DYVSQFEGSALGK	26.95	0		1.08	1.19					0.52	0.62					0.98	0.9					0.87	0.81					0.75	0.91					0.51	0.66					0.82	0.88
LLDNWDSVTSTFSK	26.81	0		1.07	1.06					0.48	0.63					0.8	0.79					0.93	0.85					0.7	0.85					0.43	0.65					0.87	0.91
ETEGLR	26.81	0		1	1.06					0.6	0.71					1.27	1.1					0.64	0.65					0.59	0.75					0.39	0.57					0.68	0.75
DYVSQFEGSALGK	26.54	0		0.58	0.68					0.44	0.54					0.87	0.81					0.54	0.54					0.39	0.52					0.36	0.5					0.64	0.7
LLDNWDSVTSTFSK	26.52	0		1.49	1.56					-1	-1					1.56	1.37					1.84	1.58					1.4	1.6					1.15	1.39					1.56	1.58
DYVSQFEGSALGK	26.28	0		3.42	2.21					-1	-1					1.5	1.12					1.02	0.89					1.04	1.04					0.56	0.76					0.85	0.89
DLATVYVDVLK	26.02	0		0.69	0.81					0.72	0.79					0.03	0.45					0.84	0.81					0.63	0.79					0.06	0.43					0.42	0.63
QGLLPVLESFK	25.99	0		0.85	0.93					-1	-1					1.09	0.98					0.89	0.83					0.59	0.75					0.57	0.75					0.96	0.99
EQLGPVTQEFWDNLEK	25.82	0		1.54	1.61					1.1	1.21					1.56	1.37					1.4	1.23					1.3	1.49					1.04	1.27					1.27	1.31
LSPLGEEMR	25.65	0		4.06	2.6					2.04	1.52					2.33	1.5					0.55	0.68					1.57	1.36					1.64	1.45					2.2	1.71
EQLGPVTQEFWDNLEK	25.63	0		0.4	0.6					0.84	0.89					0.53	0.62					0.53	0.61					0.32	0.54					1.12	1.21					0.38	0.54
EQLGPVTQEFWDNLEK	25.62	0		0.67	0.78					0.68	0.78					0.72	0.7					0.36	0.43					0.44	0.59					0.47	0.64					0.57	0.65
DYVSQFEGSALGK	25.52	0		1.51	1.3					1.64	1.39					0.88	0.84					0.36	0.55					0.65	0.81					0.72	0.87					0.82	0.88
QGLLPVLESFK	25.47	0		0.65	0.75					0.43	0.54					1.22	1.08					0.55	0.57					0.74	0.9					0.52	0.69					0.62	0.69
LSPLGEEMR	25.41	0		4.41	2.24					3.21	1.79					-1	-1					2.24	1.28					2.13	1.47					0.17	0.58					3.65	2.18
ETEGLR	25.33	0		1.24	1.23					0.62	0.73					1.81	1.45					0.67	0.68					0.54	0.71					1.09	1.23					1.06	1.07
DYVSQFEGSALGK	25.26	0		2.4	1.64					2.17	1.53					-1	-1					1.07	0.91					0.37	0.65					1.36	1.23					1.04	1
VSFLSALEEYTK	25.2	0		0.61	0.73					0.27	0.45					0.84	0.81					0.45	0.55					0.46	0.64					0.39	0.59					0.08	0.29
LHELQEK	25.14	0		0.81	0.91					0.6	0.71					-1	-1					0.84	0.78					0.38	0.5					0.62	0.8					0.74	0.8
THLAPYSDELR	25.12	0		0.87	0.99					0.63	0.74					0.03	0.06					0.71	0.67					-1	-1					0.44	0.58					0.58	0.63
LHELQEK	25.12	0		169.43	13.63					111.26	9.77					-1	-1					129.18	9.42					83.81	8.41					129.4	13.11					176.13	18.91
THLAPYSDELR	25.01	0		0.93	1.03					-1	-1					0.89	0.83					0.54	0.53					0.38	0.5					0.36	0.49					0.77	0.83
ATEHLSTLSEK	24.87	0		0.94	1.06					0.69	0.8					1.05	0.97					-1	-1					-1	-1					0.64	0.82					1.01	1.07
DLEEVK	24.73	0		1.11	1.09					0.63	0.73					-1	-1					0.81	0.78					0.66	0.81					0.78	0.92					1.06	1.05
DYVSQFEGSALGK	24.69	0		1.42	1.16					0.8	0.82					1.29	1.01					1.03	0.89					0.49	0.71					0.56	0.76					0.63	0.77
ETEGLR	24.69	0		0.95	1.05					0.8	0.91					0.82	0.78					0.82	0.77					0.63	0.78					0.01	0.12					0.63	0.69
QGLLPVLESFK	24.68	0		0.82	0.89					0.71	0.79					1.52	1.2					0.71	0.73					0.76	0.89					0.39	0.61					1.04	1.03
QGLLPVLESFK	24.65	0		0.79	0.87					0.46	0.63					0.9	0.85					-1	-1					0.83	0.93					0.39	0.64					0.13	0.43
DLEEVK	24.63	0		-1	-1					2.46	2.13					1.25	1.06					1.1	0.95					0.8	0.92					1.34	1.41					0.9	0.94
QGLLPVLESFK	24.59	0		3.05	1.88					0.74	0.79					2.12	1.33					1.94	1.24					2.65	1.86					1.15	1.09					0.92	0.93
DLEEVK	24.59	0		28.57	4.38					20.35	3.44					34.38	4.64					17.59	2.71					11.76	2.51					12.8	2.75					0.45	0.81
DYVSQFEGSALGK	24.57	0		1.42	1.29					0.97	0.97					0	0.34					0.85	0.81					0.67	0.82					0.69	0.85					0.78	0.85
DLATVYVDVLK	24.24	0		0.4	0.56					0.79	0.88					1	0.91					0.73	0.72					0.33	0.51					0.4	0.59					0.81	0.86
DYVSQFEGSALGK	24.03	0		0.59	0.69					0.49	0.6					0.82	0.77					0.67	0.65					0.51	0.66					0.6	0.77					0.73	0.79
THLAPYSDELR	23.87	0		0.8	0.9					0.46	0.56					0.56	0.55					0.48	0.49					0.43	0.56					0.63	0.81					0.7	0.75
QGLLPVLESFK	23.86	0		0.29	0.45					0.47	0.59					0.99	0.91					0.42	0.49					0.37	0.54					1.05	1.23					0.72	0.79
THLAPYSDELR	23.84	0		0.57	0.73					0.94	0.93					0.79	0.8					0.15	0.46					0.43	0.65					0.6	0.78					0.21	0.47
VQPYLDDFQK	23.75	0		14.16	3.41					11.79	3.03					20.64	4.19					16.07	3.38					12	3.4					8.81	2.75					12.31	3.73
DYVSQFEGSALGK	23.7	0		2.46	1.31					2.68	1.35					1.34	0.96					0.04	0.63					1.77	1.17					2.78	1.54					2.13	1.33
QGLLPVLESFK	23.59	0		0.86	0.92					0.47	0.61					-1	-1					0.9	0.84					0.77	0.9					0.76	0.92					0.06	0.28
QGLLPVLESFK	23.55	0		0.62	0.82					27.14	2.36					6.93	1.17					3.88	0.98					4.33	1.06					9.79	1.45					7.05	1.36
DLEEVK	23.55	0		0.58	0.71					0.91	0.97					0.01	0.25					0.86	0.81					-1	-1					0.49	0.67					0.91	0.95
VKDLATVYVDVLK	23.42	0		0.83	0.9					0.84	0.9					0.97	0.89					0.69	0.7					0.32	0.53					0.48	0.67					0.55	0.67
KWQEEMELYR	23.39	0		1	1.01					0.87	0.9					1.77	1.34					1.12	0.96					1.62	1.53					1.74	1.68					1.06	1.05
VEPLRAELQEGAR	23.32	0		0.56	0.68					0.96	1.05					0.59	0.61					0.74	0.71					-1	-1					0.52	0.7					1.18	1.21
WQEEMELYR	23.32	0		49.93	3.69					63.36	4.67					-1	-1					32.52	2.46					23.62	2.42					1.2	0.84					37.16	3.76
WQEEMELYR	23.31	0		0.53	0.67					0.46	0.6					0.02	0.28					0.06	0.3					0.45	0.63					0.72	0.89					1.09	1.09
DLEEVK	23.12	0		1.9	1.48					2.58	1.88					-1	-1					0.05	0.43					1.17	1.14					2.61	2.12					0.58	0.73
EQLGPVTQEFWDNLEK	22.94	0		0.55	0.66					0.69	0.79					0.41	0.46					0.6	0.61					0.47	0.61					0.34	0.5					0.58	0.65
EQLGPVTQEFWDNLEK	22.94	0		1.95	1.65					2.62	2.15					1.85	1.38					0.65	0.69					0.92	1.01					2.22	2.07					1.35	1.26
DLEEVK	22.88	0		-1	-1					0.5	0.6					1.03	0.94					0.69	0.66					0.61	0.76					0.54	0.7					0.76	0.82
QGLLPVLESFK	22.8	0		0.03	0.5					0.63	0.74					0.89	0.85					0.65	0.74					0.39	0.67					0.72	0.85					0.3	0.59
LEALKENGGAR	22.78	0		34.36	5.13					45.29	6.88					36.13	4.85					16.47	2.59					17.65	3.42					26.77	4.99					39.19	7.4
ETEGLR	22.76	0		0.03	0.11					1.4	1.56					1.62	1.45					1.08	0.99					1.18	1.4					0.63	0.81					0.03	0.08
DLEEVK	22.75	0		214.16	36.56					-1	-1					-1	-1					225	33.71					-1	-1					128.2	27.46					175.65	39.11
DYVSQFEGSALGK	22.72	0		-1	-1					1.11	1.15					0.8	0.77					0.82	0.78					0.84	0.98					0.66	0.84					1.12	1.13
DLEEVK	22.72	0		-1	-1					-1	-1					1.06	0.97					-1	-1					0.58	0.72					0.57	0.74					0.01	0.08
DLEEVK	22.58	0		-1	-1					0.01	0.03					-1	-1					0.8	0.74					0.57	0.7					0.53	0.68					0.79	0.85
ATEHLSTLSEK	22.48	0		0.99	1.08					-1	-1					1.28	1.14					1.07	0.97					0.75	0.91					1.33	1.6					1.25	1.29
LLDNWDSVTSTFSK	22.46	0		39.03	2.42					6.54	1					29.94	1.94					-1	-1					28.24	2.2					8.08	1.19					12.19	1.53
THLAPYSDELR	22.35	0		0.87	0.96					0.62	0.72					0.89	0.83					0.79	0.75					0.4	0.53					0.02	0.11					0.09	0.17
HFWQQDEPPQSPWDR	22.18	0		0.97	1.02					0.82	0.9					1.15	1.01					1.24	1.06					0.93	1.05					1.09	1.24					1.21	1.2
QGLLPVLESFK	22.04	0		1.26	1.16					-1	-1					0.77	0.78					1.01	0.89					0.87	0.97					0.9	1.01					0.7	0.79
DLEEVK	21.96	0		2.26	1.71					-1	-1					1.54	1.17					0.37	0.57					0.79	0.9					1.6	1.47					0.91	0.93
QGLLPVLESFK	21.83	0		1.34	1.16					1.03	0.97					1.1	0.94					0.03	0.43					0.08	0.45					0.12	0.47					0.56	0.72
EQLGPVTQEFWDNLEK	21.79	0		0.88	0.99					0.47	0.57					1.18	1.07					0.79	0.74					0.7	0.86					0.44	0.58					0.73	0.79
QGLLPVLESFK	21.72	0		1.42	1.27					0.83	0.87					1.11	0.96					1.63	1.23					0.67	0.82					0.62	0.79					0.52	0.66
QGLLPVLESFK	21.54	0		1.05	1.07					0.58	0.69					1.39	1.16					1.28	1.08					0.22	0.44					0.78	0.94					0.1	0.3
LEALK	21.43	0		28.79	3.07					21.55	2.54					44.68	3.97					30.65	2.93					12.11	1.91					1.45	0.88					23.23	3.3
DLEEVK	21.38	0		0.53	0.68					-1	-1					0.87	0.83					0.7	0.71					0	0.27					0.36	0.57					0.54	0.66
DLEEVK	21.36	0		3.64	2.06					2.34	1.51					2.86	1.57					1.12	0.91					1.63	1.29					2.27	1.65					0.89	0.91
EQLGPVTQEFWDNLEK	21.31	0		0.67	0.78					0.63	0.74					0.67	0.69					-1	-1					0.97	1.09					0.58	0.76					0.64	0.72
EQLGPVTQEFWDNLEK	21.28	0		1.26	1.21					0.72	0.81					1.52	1.22					0.69	0.71					0.8	0.92					0.91	1.04					0.64	0.74
WQEEMELYR	21.06	0		0.56	0.67					0.8	0.9					0.9	0.84					0.74	0.71					0.6	0.75					0.78	0.97					0.64	0.71
DYVSQFEGSALGK	20.99	0		1.16	1.03					4.01	2.39					1.05	0.91					0.63	0.73					1.62	1.32					1.05	1.04					0.77	0.85
ENGGAR	20.93	0		1	1.1					1.29	1.44					1.3	1.18					0.62	0.6					0.55	0.69					0.66	0.84					0.03	0.09
QGLLPVLESFK	20.79	0		0.41	0.61					0.79	0.85					0.6	0.67					0.59	0.66					0.6	0.76					0.31	0.55					0.46	0.61
EQLGPVTQEFWDNLEK	20.76	0		1.15	1.04					1.27	1.09					1.46	1.1					1.79	1.23					1.07	1.06					0.89	0.96					0.84	0.88
DLEEVK	20.56	0		0.02	0.34					0.73	0.81					1.36	1.11					1.03	0.91					1.01	1.08					0.97	1.08					0.96	0.98
THLAPYSDELR	20.25	0		0.79	0.89					0.3	0.39					0.91	0.85					0.55	0.53					0.69	0.85					0.01	0.07					0.9	0.95
ATEHLSTLSEK	20.22	0		66.44	7.61					36.61	4.73					51.04	5.44					50.31	5.33					51.54	7.12					21.19	3.46					48.44	7.47
QLNLK	20.16	0		-1	-1					0.6	0.7					1.08	0.99					0.76	0.72					0.66	0.81					0	0.07					0.02	0.07
LEALKENGGAR	20.13	0		0.4	0.47					0.59	0.69					0.43	0.42					0.32	0.32					0.27	0.35					0.33	0.44					0.67	0.71
EQLGPVTQEFWDNLEK	19.95	0		1.27	1.25					0.63	0.73					0.7	0.71					1.39	1.16					-1	-1					0.5	0.68					0.79	0.85
VSFLSALEEYTK	19.82	0		0.84	0.92					0.77	0.86					-1	-1					0.71	0.7					-1	-1					0.6	0.78					0.81	0.87
LEALK	19.75	0		0.97	1.07					-1	-1					1.32	1.19					0.8	0.75					0.64	0.79					0.61	0.78					0.82	0.87
THLAPYSDELR	19.34	0		0.6	0.69					0.49	0.59					0.71	0.68					0.58	0.56					0.37	0.49					0.31	0.44					0.5	0.56
THLAPYSDELR	19.2	0		0.88	0.99					0.58	0.68					0.69	0.65					0.78	0.72					0.56	0.69					0.43	0.55					0.63	0.67
LEALK	19.17	0		-1	-1					-1	-1					-1	-1					-1	-1					-1	-1					-1	-1					-1	-1
LEALK	19.08	0		-1	-1					-1	-1					-1	-1					-1	-1					-1	-1					-1	-1					-1	-1
LEALK	19.06	0		-1	-1					82.71	37					154.42	56.05					102.28	37.14					-1	-1					76.57	39.28					109.48	54.57
AKPALEDLR	19.04	0		25.87	11.8					13.79	6.83					20.94	8.39					10.83	4.56					10.28	5.69					11.45	6.54					19.07	10.26
LEALK	18.95	0		-1	-1					0.01	0.02					0.01	0.02					-1	-1					0.7	0.87					0.62	0.8					0.91	0.97
AHVDALR	18.9	0		1.07	1.13					1.07	1.14					1.22	1.07					1	0.91					-1	-1					0.89	1.07					1	1.03
THLAPYSDELR	18.89	0		1.23	1.32					1.02	1.13					1.17	1.06					0.72	0.69					0.87	1.04					0	0.1					1.25	1.29
LSPLGEEMR	18.89	0		0.94	1.05					0.73	0.85					-1	-1					0.68	0.64					0.56	0.7					0.55	0.71					0.79	0.84
LHELQEK	18.88	0		1.05	1.15					0.47	0.57					1.16	1.05					0.73	0.7					-1	-1					0.57	0.74					0.02	0.09
LEALK	18.88	0		-1	-1					-1	-1					-1	-1					-1	-1					-1	-1					-1	-1					-1	-1
EQLGPVTQEFWDNLEK	18.86	0		0.85	0.92					0.68	0.78					0.04	0.31					0.48	0.58					0.71	0.85					0.02	0.28					0.66	0.75
KWQEEMELYR	18.77	0		0.78	0.88					0.4	0.49					0.78	0.73					0.6	0.58					0.44	0.56					0.6	0.77					0.89	0.94
QGLLPVLESFK	18.52	0		-1	-1					0.16	0.47					1.01	0.9					0.73	0.76					1.19	1.14					0.17	0.5					0.62	0.75
LEALK	18.36	0		-1	-1					-1	-1					-1	-1					-1	-1					-1	-1					-1	-1					-1	-1
LSPLGEEMR	18.25	0		2.72	1.61					-1	-1					0.27	0.64					0.82	0.81					0.65	0.8					1.79	1.36					0.97	0.94
VQPYLDDFQK	18.23	0		0.76	0.85					-1	-1					1.71	1.33					0.94	0.86					1.03	1.11					1.3	1.37					1.53	1.41
AKPALEDLR	18.22	0		-1	-1					1.07	1.21					1.06	0.98					0.98	0.9					-1	-1					0.63	0.81					0.86	0.91
LEALK	17.91	0		0.88	1					0.57	0.67					-1	-1					-1	-1					0.6	0.74					0.54	0.69					0.7	0.75
LEALK	17.91	0		80.03	7.07					37.85	3.89					108.14	8.35					63.76	5.2					75.3	7.89					51.87	5.88					1.78	0.98
QLNLK	17.82	0		-1	-1					0.64	0.75					-1	-1					0.8	0.74					-1	-1					0.57	0.73					0.73	0.78
VQPYLDDFQK	17.81	0		-1	-1					0.55	0.66					1.19	1.07					0.84	0.79					-1	-1					0.83	1.03					0.03	0.13
LEALK	17.81	0		0.92	1.04					-1	-1					-1	-1					0.73	0.68					-1	-1					0.5	0.65					0.01	0.03
LAEYHAK	17.79	0		0.5	0.64					1.27	1.3					0.72	0.71					0.6	0.63					1.16	1.28					1.59	1.74					0.04	0.21
LSPLGEEMR	17.77	0		1.05	1.09					0.71	0.81					0.02	0.25					0.45	0.53					0.55	0.71					1.96	2.07					0.72	0.79
DLEEVK	17.43	0		1.29	1.26					0.67	0.77					-1	-1					0.51	0.58					0.34	0.53					0.53	0.72					0.45	0.57
VSFLSALEEYTK	17.39	0		1.77	1.81					1.26	1.35					1.04	0.95					-1	-1					0.46	0.61					0.43	0.59					0.87	0.92
LSPLGEEMR	17.22	0		1.37	1.23					1.83	1.53					0.88	0.84					0.68	0.72					0.02	0.35					0.1	0.41					0.67	0.77
QEMSK	17.12	0		1.27	1.27					0.34	0.49					1.39	1.18					0.78	0.75					0.69	0.84					0.01	0.21					0.78	0.84
VQPYLDDFQK	17.07	0		1.22	1.12					0.95	0.94					0.68	0.74					1.22	1					1.21	1.19					0.55	0.75					0.55	0.69
LSPLGEEMRDR	17.06	0		0.55	0.65					-1	-1					-1	-1					0.5	0.51					0.37	0.5					0.39	0.54					0.71	0.77
LSPLGEEMR	17.01	0		0.89	0.97					0.77	0.87					0.75	0.73					0.94	0.86					0.82	0.97					0.65	0.83					0.82	0.88
LAEYHAK	16.83	0		-1	-1					-1	-1					-1	-1					-1	-1					-1	-1					-1	-1					-1	-1
DLEEVK	16.73	0		-1	-1					97.61	59.07					143.06	70.03					116.11	56.71					94.94	62.52					93.81	64.48					121.08	77.93
QLNLK	16.72	0		-1	-1					-1	-1					1.02	0.94					0.67	0.65					-1	-1					0.47	0.62					0.02	0.09
QLNLK	16.68	0		-1	-1					0.58	0.68					1.12	1.04					-1	-1					0.01	0.02					0	0.01					0.75	0.8
QLNLK	16.65	0		0.82	0.93					0.44	0.52					0.81	0.76					0.65	0.6					-1	-1					0.01	0.02					0.01	0.02
VSFLSALEEYTK	16.63	0		0.59	0.72					0.59	0.7					0.52	0.61					0.8	0.77					0.66	0.81					0.36	0.57					1.28	1.23
VSFLSALEEYTK	16.56	0		0.57	0.75					0.7	0.78					0.72	0.77					-1	-1					0.7	0.84					0.67	0.83					0.29	0.55
QEMSK	16.51	0		-1	-1					0.51	0.6					0.91	0.85					0.79	0.74					-1	-1					0.46	0.6					0.76	0.81
LEALK	16.51	0		0.95	1.03					0.81	0.9					1.08	0.97					0.88	0.82					0.66	0.81					0.78	0.97					0.8	0.85
LSPLGEEMR	16.5	0		0.9	1					0.67	0.78					1.29	1.16					0.85	0.79					-1	-1					0.64	0.82					0.02	0.09
THLAPYSDELR	16.4	0		1	1.09					0.8	0.91					-1	-1					0.89	0.82					0.43	0.56					0.67	0.86					0.97	1.02
LREQLGPVTQEFWDNLEK	16.36	0		0.93	1.02					0.72	0.83					0.63	0.62					0.87	0.81					0.52	0.66					0.6	0.78					0.97	1.02
LEALK	16.17	0		1.88	1.72					2.58	2.32					1.33	1.12					0.65	0.67					0.73	0.88					2.36	2.38					0.68	0.76
LEALK	16.17	0		-1	-1					0.76	0.88					-1	-1					0.93	0.86					0.42	0.55					0.49	0.64					0.01	0.08
QGLLPVLESFK	16.02	0		1.55	1.25					1.65	1.3					1.38	1.06					0.82	0.8					1.55	1.34					0.55	0.75					1.27	1.14
LLDNWDSVTSTFSK	15.99	0		0.6	0.7					0.53	0.63					-1	-1					0.54	0.54					0.48	0.61					0.41	0.56					0.03	0.1
LEALK	15.89	0		0.36	0.56					1.57	1.45					1.49	1.21					0.8	0.77					1.01	1.1					0.67	0.84					1.84	1.67
QEMSK	15.84	0		449.26	7.13					192.3	3.64					-1	-1					442.58	6.34					252.44	5.1					2	0.82					425.65	9.19
QLNLK	15.72	0		0.79	0.87					0.39	0.55					1.38	1.15					0.44	0.55					0.6	0.76					0.52	0.71					0.64	0.73
VSFLSALEEYTK	15.66	0		-1	-1					0.85	0.92					0.48	0.56					0.58	0.62					0.76	0.9					1.04	1.19					0.97	1
LHELQEK	15.66	0		0.8	0.9					-1	-1					0.88	0.82					0.56	0.55					0.38	0.51					0.56	0.72					0.81	0.86
THLAPYSDELR	15.55	0		0.95	1.04					0.77	0.88					0.98	0.91					-1	-1					0	0.09					0.54	0.71					0.05	0.12
QLNLK	15.53	0		21.24	2.63					14.78	2.07					21.7	2.48					-1	-1					12.28	2.03					15.94	2.48					14.71	2.52
KWQEEMELYR	15.45	0		1.66	1.33					1.29	1.11					1.52	1.14					1.46	1.09					0.86	0.93					1.03	1.06					1.07	1.03
VKDLATVYVDVLK	15.43	0		0.53	0.64					-1	-1					0.03	0.15					-1	-1					0.69	0.85					0.45	0.61					0.6	0.66
LEALK	15.42	0		1.55	1.56					1.89	1.9					-1	-1					1.45	1.24					1.22	1.37					1.04	1.23					0.04	0.17
VQPYLDDFQK	15.41	0		62.11	5.39					65.13	5.89					84.97	6.4					80.21	6.03					44.7	4.75					52.28	5.63					100.23	10.9
VSFLSALEEYTK	15.36	0		-1	-1					1.06	1.19					0.98	0.9					0.88	0.82					0.57	0.71					0.54	0.71					1.46	1.51
LAEYHAK	15.3	0		54.49	5.01					29.82	3.18					87.87	6.87					76.87	6.05					35.84	4.11					60.02	6.63					87.11	9.98
QGLLPVLESFK	15.28	0		0.36	0.55					0.89	0.94					0.67	0.7					0.42	0.53					0.69	0.83					0.53	0.72					0.59	0.69
DYVSQFEGSALGK	15.1	0		1.26	1.16					1.35	1.21					1.32	1.07					1.67	1.24					0.7	0.84					0.6	0.78					0.94	0.96
		0
ALBU_HUMAN	10845	1	504	0.82	0.9	0.345	0.512	0.262	411	0.63	0.74	0.107	0.452	0.328	455	0.73	0.72	0.096	0.375	0.289	441	0.59	0.63	0.055	0.303	0.293	454	0.59	0.75	0.139	0.486	0.295	420	0.5	0.69	0.15	0.508	0.324	486	0.88	0.92	0.468	0.52	0.323	492
AVMDDFAAFVEK	89.17	0		108.05	12.47					35.96	4.86					-1	-1					78.97	8.29					-1	-1					49.24	7.42					96.28	14.73
AVMDDFAAFVEK	88.89	0		0.53	0.61					0.34	0.42					-1	-1					0.43	0.43					0.38	0.49					0.32	0.43					0.01	0.05
AVMDDFAAFVEK	88.26	0		0.61	0.71					0.29	0.38					0.9	0.84					0.79	0.74					0.46	0.59					0.37	0.51					0.03	0.1
AVMDDFAAFVEK	86.76	0		-1	-1					0.01	0.05					0.01	0.05					0.01	0.05					0.01	0.05					0	0.04					0.65	0.7
AVMDDFAAFVEK	86.45	0		-1	-1					1.52	1.5					2.95	2.25					2.07	1.64					2.19	2.22					1.29	1.44					0.08	0.25
AVMDDFAAFVEK	84.57	0		0.33	0.76					38.12	7.62					62.31	10.13					58.11	9.42					-1	-1					48.1	10.95					89.81	20.76
AVMDDFAAFVEK	84.47	0		-1	-1					62.57	12.93					97.92	16.54					-1	-1					84.3	19.14					48.03	11.65					143.3	34.85
AVMDDFAAFVEK	82.72	0		97.81	62.24					52.37	35.18					84.97	46.02					79.33	42.84					63.47	46.14					52.51	39.89					0.62	0.74
AVMDDFAAFVEK	82.38	0		-1	-1					53.49	41.31					-1	-1					68.86	42.68					55.58	46.27					43.32	37.69					0.51	0.63
AVMDDFAAFVEK	82.37	0		0.58	0.68					0.38	0.47					0.68	0.65					0.42	0.44					0.43	0.56					0.66	0.85					1.19	1.23
AVMDDFAAFVEK	80.41	0		-1	-1					26.03	9.21					37.54	10.84					41.18	11.76					31.98	12.34					23.76	9.7					62.3	24.61
AVMDDFAAFVEK	80.14	0		0.72	0.82					0.47	0.56					0.78	0.73					0.64	0.6					0.59	0.73					0.01	0.03					0.89	0.95
AVMDDFAAFVEK	80.12	0		0.69	0.81					-1	-1					123.06	44.12					109.96	39.3					85.77	41.49					68.42	34.64					1.38	1.15
AVMDDFAAFVEK	80.06	0		-1	-1					-1	-1					-1	-1					-1	-1					-1	-1					-1	-1					-1	-1
AVMDDFAAFVEK	80.05	0		-1	-1					29.76	16.53					51.86	23.25					44.92	20.12					-1	-1					28.44	17.99					0.51	0.69
DVFLGMFLYEYAR	79.59	0		0.72	0.82					0.38	0.47					0.65	0.63					0.34	0.37					-1	-1					0.34	0.47					0.67	0.73
DVFLGMFLYEYAR	79.23	0		0.7	0.8					0.48	0.57					0.66	0.62					0.46	0.45					0.4	0.5					0.02	0.06					0.63	0.68
KVPQVSTPTLVEVSR	79.06	0		-1	-1					0.3	0.41					0.38	0.42					-1	-1					0.34	0.47					0.21	0.34					0.73	0.79
AVMDDFAAFVEK	78.95	0		0.61	0.7					0.4	0.48					0.84	0.78					-1	-1					0.46	0.58					0.4	0.53					0.01	0.05
AVMDDFAAFVEK	78.23	0		-1	-1					-1	-1					-1	-1					-1	-1					-1	-1					-1	-1					-1	-1
AVMDDFAAFVEK	78.13	0		-1	-1					-1	-1					-1	-1					-1	-1					-1	-1					-1	-1					-1	-1
AVMDDFAAFVEK	78.12	0		-1	-1					-1	-1					-1	-1					-1	-1					-1	-1					-1	-1					-1	-1
DVFLGMFLYEYAR	76.88	0		-1	-1					0.51	0.61					0.61	0.59					0.42	0.42					0.76	0.92					0.37	0.5					0.8	0.85
VPQVSTPTLVEVSR	76.82	0		-1	-1					0.81	0.92					0.48	0.49					0.5	0.5					0.69	0.85					0.39	0.53					0.02	0.09
KVPQVSTPTLVEVSR	76.64	0		0.69	0.82					0.53	0.73					29.66	3.23					17.95	2.23					21.77	3.17					11.9	2.12					32.01	4.79
AVMDDFAAFVEK	75.65	0		-1	-1					3.08	2.42					0.67	0.72					1.15	0.97					1.24	1.24					0.02	0.33					1.87	1.62
DVFLGMFLYEYAR	75.38	0		0.86	0.97					0.54	0.64					-1	-1					0.52	0.5					0.57	0.7					0.43	0.56					0.91	0.96
KLVAASQAALGL	74.81	0		-1	-1					0.54	0.64					-1	-1					0.6	0.6					0.55	0.7					0.56	0.73					1.09	1.13
DVFLGMFLYEYAR	74.26	0		0.78	0.88					0.59	0.69					0.49	0.5					0.63	0.61					0.52	0.66					0.32	0.45					0.78	0.83
DVFLGMFLYEYAR	72.65	0		0.65	0.74					0.39	0.46					-1	-1					0.44	0.41					0.44	0.54					0.33	0.44					0.76	0.81
VPQVSTPTLVEVSR	72.62	0		1	1.06					2.36	2.31					0.77	0.75					0.85	0.79					0.69	0.84					1.53	1.72					1.08	1.1
VPQVSTPTLVEVSR	72.24	0		48	13.32					40.6	12.02					45.6	11.19					-1	-1					37.79	12.42					22.9	8.08					51.48	17.71
AVMDDFAAFVEK	72.22	0		2.1	1.55					2.69	1.88					2.22	1.44					0.66	0.73					0.71	0.84					1.91	1.61					1.23	1.12
AVMDDFAAFVEK	72.17	0		0.73	0.82					0.38	0.48					0.6	0.59					0.56	0.56					-1	-1					0.3	0.43					0.76	0.82
AVMDDFAAFVEK	72.03	0		1.06	1.16					0.46	0.55					0.82	0.77					0.85	0.8					0.73	0.89					0.66	0.84					0.78	0.83
KVPQVSTPTLVEVSR	71.78	0		0.68	0.78					0.54	0.65					0.72	0.69					0.38	0.41					-1	-1					0.47	0.62					0.02	0.1
DVFLGMFLYEYAR	71.5	0		0.62	0.71					0.56	0.65					0.71	0.66					0.52	0.49					-1	-1					0.49	0.64					0.9	0.96
KVPQVSTPTLVEVSR	71.02	0		-1	-1					61.97	13.4					55.98	10.19					43.93	8.09					46.92	11.43					22.96	6.16					1.17	0.96
KVPQVSTPTLVEVSR	71.01	0		347.12	36.15					344.95	38.49					-1	-1					260.31	24.13					204.01	25.75					156.95	20.84					408.55	56.66
KVPQVSTPTLVEVSR	70.68	0		-1	-1					0.99	1.11					0.46	0.47					0.47	0.48					-1	-1					0.44	0.59					0.8	0.86
KVPQVSTPTLVEVSR	70.27	0		0.65	0.74					-1	-1					0.7	0.66					0.55	0.52					-1	-1					0.39	0.52					0.93	0.98
KVPQVSTPTLVEVSR	69.91	0		0.21	0.75					22.27	4.27					11.21	2.24					13.8	2.56					-1	-1					11.69	2.9					25.16	5.74
KVPQVSTPTLVEVSR	69.76	0		353.24	41.09					281.44	35.2					264.09	27.45					248.6	25.72					-1	-1					180.94	26.65					381.75	58.95
AVMDDFAAFVEK	68.9	0		-1	-1					0.34	0.41					0.64	0.61					0.48	0.46					-1	-1					0.34	0.46					0.88	0.93
KVPQVSTPTLVEVSR	68.64	0		-1	-1					75.64	30.79					62.11	20.84					49.68	16.69					50.49	22.78					36.73	17.43					1.21	1.05
KVPQVSTPTLVEVSR	68.58	0		0.63	0.73					0.97	1.06					-1	-1					0.01	0.15					0.51	0.66					0.39	0.55					1.05	1.09
KVPQVSTPTLVEVSR	68.5	0		-1	-1					-1	-1					-1	-1					-1	-1					-1	-1					-1	-1					-1	-1
KVPQVSTPTLVEVSR	68.28	0		0.62	0.71					0.62	0.73					0.63	0.59					-1	-1					0.42	0.53					0.35	0.46					0.88	0.94
KVPQVSTPTLVEVSR	67.76	0		92.78	9.62					81.91	9.09					105.91	9.75					106.54	9.73					71.56	8.96					57.2	7.6					163.49	21.79
AVMDDFAAFVEK	67.5	0		91.63	8.96					43.58	4.87					135.91	11.56					-1	-1					85.93	9.99					2.02	0.95					126.43	16.02
KVPQVSTPTLVEVSR	67.45	0		0.05	0.75					26.29	3.74					2.21	0.99					24.69	3.12					21.52	3.54					20.2	3.48					46.02	7.47
AVMDDFAAFVEK	67.24	0		0.68	0.78					0.41	0.49					0.66	0.62					0.61	0.58					0.5	0.63					0	0.04					1.07	1.13
KVPQVSTPTLVEVSR	67.23	0		0.62	0.71					0.61	0.71					0.62	0.58					0.54	0.5					0.38	0.47					0.33	0.43					0.84	0.89
KVPQVSTPTLVEVSR	67.17	0		0.67	0.76					0.52	0.61					0.56	0.53					0.56	0.52					-1	-1					0.32	0.42					0.78	0.83
AVMDDFAAFVEK	67.06	0		-1	-1					0.35	0.45					0.66	0.64					0.46	0.48					-1	-1					0.33	0.46					0.49	0.56
KVPQVSTPTLVEVSR	66.76	0		40.21	3.57					66.52	5.67					38.73	3.2					20.07	2.01					17.74	2.24					8.87	1.52					1.91	0.98
KVPQVSTPTLVEVSR	66.63	0		-1	-1					-1	-1					-1	-1					-1	-1					-1	-1					-1	-1					-1	-1
LVNEVTEFAK	65.92	0		0.81	0.89					0.75	0.84					0.92	0.85					0.49	0.55					0.9	1.04					0.77	0.94					0.08	0.24
KVPQVSTPTLVEVSR	65.79	0		-1	-1					56.5	35.24					48.26	24.5					42.13	21.36					38.11	25.96					31.34	22.33					1.16	1.1
KVPQVSTPTLVEVSR	65.79	0		-1	-1					56.75	31.67					51.62	23.51					48.15	21.87					39.27	24.03					-1	-1					1.09	1.04
AVMDDFAAFVEK	65.56	0		0.68	0.78					-1	-1					0.67	0.63					0.53	0.51					0.49	0.62					0.36	0.49					0.84	0.9
KVPQVSTPTLVEVSR	65.46	0		0.28	0.46					1.46	1.45					0.74	0.73					0.39	0.48					0.41	0.58					0.28	0.47					0.7	0.77
AVMDDFAAFVEK	65.45	0		8.68	5.3					3.35	2.35					4.58	2.62					4.45	2.54					-1	-1					3.81	2.95					9	6.06
AVMDDFAAFVEK	64.99	0		0.71	0.81					0.27	0.34					0.68	0.64					0.53	0.51					0.45	0.57					0.34	0.45					0.81	0.87
AVMDDFAAFVEK	64.81	0		0.6	0.68					0.3	0.35					0.65	0.6					0.55	0.51					0.5	0.62					0.31	0.41					0.73	0.78
VPQVSTPTLVEVSR	64.6	0		0.49	0.61					1.79	1.86					0.49	0.52					-1	-1					0.63	0.78					0.4	0.56					0.76	0.82
KLVAASQAALGL	64.48	0		-1	-1					0.45	0.54					-1	-1					0.49	0.47					0.31	0.4					0.31	0.42					0.76	0.81
DVFLGMFLYEYAR	64.06	0		0.73	0.82					0.61	0.71					0.01	0.09					0.49	0.49					0.62	0.77					0.45	0.6					0.84	0.9
LVNEVTEFAK	63.88	0		0.75	0.83					-1	-1					39.06	7.06					28.68	5.32					24.42	6.04					22.03	5.72					50.66	12.81
DVFLGMFLYEYAR	63.77	0		1.77	1.61					1.06	1.08					1.06	0.94					1.27	1.07					1.53	1.55					0.76	0.92					1.34	1.29
DVFLGMFLYEYAR	63.66	0		0.78	0.85					0.71	0.78					0.34	0.62					0.34	0.6					1.22	1.13					0.46	0.7					0.95	0.95
HPDYSVVLLLR	63.46	0		0.89	0.99					0.37	0.47					0.66	0.64					0.41	0.43					0.39	0.51					0.34	0.47					0.59	0.65
AVMDDFAAFVEK	63.07	0		0.8	0.89					0.39	0.52					-1	-1					0.56	0.59					-1	-1					0.45	0.62					0.69	0.76
KVPQVSTPTLVEVSR	62.92	0		-1	-1					0.41	0.51					0.65	0.63					0.55	0.54					-1	-1					0.42	0.57					0.02	0.09
KVPQVSTPTLVEVSR	62.89	0		0.96	1.05					0.45	0.55					0.67	0.65					0.54	0.54					0.42	0.55					0.4	0.55					0.85	0.9
AVMDDFAAFVEK	62.56	0		0.95	1.06					0.29	0.37					0.74	0.69					0.49	0.48					0.42	0.54					0.41	0.55					0.86	0.91
KVPQVSTPTLVEVSR	62.55	0		0.68	0.78					0.37	0.48					-1	-1					0.59	0.58					0.62	0.77					0.03	0.14					1	1.04
AVMDDFAAFVEK	62.33	0		0.66	0.76					0.34	0.44					0.63	0.62					0.57	0.57					-1	-1					0.45	0.6					0.11	0.18
LVNEVTEFAK	62.32	0		-1	-1					0.37	0.44					0.61	0.57					0.53	0.5					0.51	0.64					0	0.02					0.07	0.09
AVMDDFAAFVEK	62.3	0		0.8	0.9					0.45	0.56					0.85	0.8					0.61	0.61					0.98	1.15					0.66	0.84					0.78	0.84
DVFLGMFLYEYAR	62.21	0		0.42	0.59					0.48	0.62					0.18	0.37					0.44	0.53					0.28	0.48					0.43	0.62					0.63	0.72
LVNEVTEFAK	62.07	0		-1	-1					-1	-1					0.5	0.47					0.41	0.39					0.42	0.53					0.29	0.39					0.65	0.7
LVNEVTEFAK	61.98	0		0.64	0.74					0.34	0.43					0.88	0.82					0.56	0.55					0.44	0.57					0.32	0.45					0.02	0.08
LVNEVTEFAK	61.78	0		0.62	0.71					-1	-1					-1	-1					0.47	0.45					-1	-1					0.26	0.35					0.63	0.68
KVPQVSTPTLVEVSR	61.72	0		0.71	0.81					-1	-1					1.37	1.11					0.25	0.46					0.67	0.82					0.29	0.53					1.54	1.4
AVMDDFAAFVEK	61.15	0		199.22	8.71					76.86	4					116.95	4.96					89.81	3.96					92.1	5.2					129.44	7.26					227.28	13.25
AVMDDFAAFVEK	60.83	0		0.82	0.91					0.4	0.52					0.82	0.78					0.82	0.78					0.45	0.6					0.51	0.68					1.09	1.12
LVNEVTEFAK	60.72	0		185.19	10.21					137.86	8.25					195.43	9.66					166.69	8.29					129.23	8.71					135.13	9.44					326.27	23.55
LVNEVTEFAK	60.61	0		-1	-1					0.43	0.51					0.67	0.62					0.6	0.56					-1	-1					0.47	0.62					0.89	0.95
LVNEVTEFAK	60.57	0		-1	-1					51.53	8.89					87.23	12.23					-1	-1					71.27	13.42					60.35	11.95					122.3	24.73
LVNEVTEFAK	60.56	0		-1	-1					-1	-1					-1	-1					-1	-1					-1	-1					-1	-1					-1	-1
LVNEVTEFAK	60.56	0		0.6	0.69					0.31	0.37					0.58	0.54					0.48	0.45					-1	-1					0.37	0.48					0.01	0.03
LVNEVTEFAK	60.55	0		-1	-1					-1	-1					-1	-1					-1	-1					-1	-1					-1	-1					-1	-1
LVNEVTEFAK	60.54	0		-1	-1					68.15	35.94					114.72	49.01					-1	-1					93.62	53.79					-1	-1					0.67	0.79
LVNEVTEFAK	60.54	0		-1	-1					82.21	45.22					130.33	58.07					123.01	54.62					-1	-1					80.11	50.21					1.63	1.35
LVNEVTEFAK	60.49	0		0.59	0.75					1.02	0.97					-1	-1					99.78	48.42					-1	-1					63.87	43.69					1.25	1.15
DVFLGMFLYEYAR	60.43	0		-1	-1					0.64	0.75					0.98	0.89					-1	-1					0.74	0.89					0.52	0.7					0.72	0.79
AVMDDFAAFVEK	60.35	0		0.53	0.62					0.27	0.34					0.46	0.44					0.5	0.48					0.3	0.39					0.33	0.44					0.82	0.88
DVFLGMFLYEYAR	60.33	0		0.38	0.55					0.7	0.79					0.61	0.65					0.96	0.87					0.52	0.69					0.97	1.12					1.09	1.09
KVPQVSTPTLVEVSR	59.59	0		0.75	0.84					-1	-1					1.44	1.21					0.35	0.46					0.44	0.61					0.44	0.63					1.08	1.09
KVPQVSTPTLVEVSR	59.58	0		1.27	1.3					0.94	1.02					0.51	0.55					0.43	0.49					0.41	0.57					0.53	0.71					0.74	0.8
KVPQVSTPTLVEVSR	59.3	0		0.49	0.64					1.19	1.18					0.37	0.51					0.04	0.28					0.29	0.49					0.21	0.43					0.77	0.83
AVMDDFAAFVEK	58.91	0		0.73	0.83					0.31	0.39					0.58	0.57					0.53	0.51					0.51	0.64					0.28	0.39					0.9	0.95
KVPQVSTPTLVEVSR	58.67	0		-1	-1					0.39	0.48					0.57	0.56					0.28	0.32					0.35	0.47					0.37	0.51					0.8	0.85
HPDYSVVLLLR	58.36	0		0.88	0.97					0	0.1					0.8	0.76					0.52	0.53					0.75	0.9					0.48	0.64					0.97	1.02
AVMDDFAAFVEK	58.19	0		0.86	0.95					0.31	0.44					0.86	0.81					0.68	0.67					0.05	0.21					0.48	0.65					0.65	0.72
AVMDDFAAFVEK	57.94	0		0	0.23					0.58	0.69					0.32	0.44					0.43	0.51					0.15	0.34					0.25	0.44					0.88	0.92
RHPDYSVVLLLR	57.35	0		32.75	3.87					29.13	3.65					27.11	3.07					21.27	2.54					22.7	3.33					22.38	3.4					31.46	4.79
AVMDDFAAFVEK	57.32	0		1.44	1.43					0.44	0.57					1.22	1.07					-1	-1					-1	-1					0.64	0.82					1.27	1.27
AVMDDFAAFVEK	57.09	0		21.04	2.56					14.11	1.97					19.21	2.25					17.67	2.1					19.54	2.75					12.75	2.1					24.08	3.56
KVPQVSTPTLVEVSR	57.01	0		184.3	10.95					94.59	6.32					-1	-1					116.99	6.49					83.85	6.35					80.2	6.34					205.89	16.34
QTALVELVK	56.6	0		0.61	0.8					74.59	20.92					120.33	27.54					102.72	23.47					-1	-1					72.53	23.52					2.42	1.39
KVPQVSTPTLVEVSR	56.15	0		-1	-1					0.49	0.6					0.01	0.15					0.01	0.14					0.18	0.31					0.38	0.54					0.7	0.76
DVFLGMFLYEYAR	55.28	0		0.3	0.53					0.06	0.32					0.56	0.64					0.31	0.49					0.74	0.88					0.16	0.42					1.06	1.05
DVFLGMFLYEYAR	55.28	0		7.19	2.85					6.58	2.72					2.69	1.34					4.13	1.71					4.32	2.15					2.67	1.58					6.04	2.89
LVNEVTEFAK	55.03	0		-1	-1					0.38	0.45					-1	-1					0.01	0.03					0.55	0.68					0.3	0.39					0.87	0.93
DVFLGMFLYEYAR	54.97	0		1.53	1.36					0.7	0.78					0.1	0.39					0.76	0.75					0.37	0.59					0.92	1.04					1.21	1.16
AVMDDFAAFVEK	54.96	0		0	0.28					0.38	0.54					0.77	0.76					0.01	0.27					0.59	0.75					0.19	0.42					0.81	0.87
HPDYSVVLLLR	54.93	0		-1	-1					0.54	0.65					0.74	0.71					0.66	0.65					0.83	0.99					0.52	0.69					0.98	1.03
AVMDDFAAFVEK	54.89	0		0.62	0.7					0.3	0.36					0.51	0.49					0.56	0.53					-1	-1					0.31	0.42					0.85	0.9
AVMDDFAAFVEK	54.89	0		0.7	0.8					0.35	0.52					0.6	0.65					0.75	0.74					0.45	0.64					0.75	0.92					0.82	0.88
AVMDDFAAFVEK	54.74	0		0.69	0.78					0.19	0.29					0.5	0.51					0.57	0.57					0.03	0.12					0.29	0.42					0.02	0.1
KVPQVSTPTLVEVSR	54.54	0		-1	-1					1.42	1.33					0.63	0.68					0.57	0.63					-1	-1					0.55	0.74					0.51	0.64
AVMDDFAAFVEK	54.37	0		0.74	0.83					0.36	0.44					0.54	0.52					0.57	0.55					0	0.05					0.27	0.37					0.02	0.06
LVNEVTEFAK	54.37	0		0.56	0.7					0.71	0.8					0.95	0.87					-1	-1					0.77	0.9					0.56	0.74					0.07	0.29
KVPQVSTPTLVEVSR	54.35	0		-1	-1					0.55	0.66					0.63	0.63					0.63	0.63					0.37	0.51					0.49	0.65					0.67	0.74
AVMDDFAAFVEK	54.32	0		0.69	0.79					0.4	0.51					0.69	0.67					0.56	0.57					-1	-1					0.31	0.46					0.88	0.94
KVPQVSTPTLVEVSR	54.31	0		63.03	3.87					88.83	5.37					51.66	3.07					18.63	1.6					31.03	2.6					53.38	4.05					67.04	5.31
AVMDDFAAFVEK	54.28	0		0.68	0.77					0.44	0.52					0.79	0.73					0.67	0.63					0.59	0.73					0.4	0.52					1.02	1.08
KVPQVSTPTLVEVSR	54.13	0		0.46	0.63					0.96	0.99					0.24	0.44					0.67	0.69					0.43	0.62					0.46	0.66					0.72	0.8
AVMDDFAAFVEK	54.1	0		0.95	1					0.57	0.69					1.4	1.17					0.61	0.64					1.51	1.56					0.77	0.93					1.03	1.05
AVMDDFAAFVEK	54.05	0		26.87	3.27					5.7	1.25					25.85	2.93					16.18	2.09					17.32	2.68					7.43	1.6					32.35	4.85
RHPDYSVVLLLR	53.99	0		2.19	1.24					0.22	0.61					0.24	0.69					1.76	1.04					0.83	0.87					0.77	0.85					3.36	1.77
DVFLGMFLYEYAR	53.77	0		1.19	1.21					0.5	0.63					0.92	0.85					0.62	0.64					1.26	1.37					0.51	0.69					1.17	1.17
AVMDDFAAFVEK	53.68	0		0.81	0.9					0.31	0.42					-1	-1					0.7	0.68					0.51	0.65					0.23	0.37					1.09	1.13
AVMDDFAAFVEK	53.46	0		1.23	1.24					0.47	0.6					0.67	0.68					0.62	0.64					0.39	0.56					0.37	0.56					0.04	0.21
KVPQVSTPTLVEVSR	53.29	0		0.72	0.82					1.47	1.52					0.72	0.71					0.64	0.64					0.25	0.4					0.84	1.03					0.93	0.97
LVNEVTEFAK	53.21	0		635.57	60.57					283.54	29.37					-1	-1					462.33	39.1					313.63	36.26					272.94	33.04					5.49	1.47
LVNEVTEFAK	53.19	0		267.39	27.29					108.68	12.27					178.93	16.51					159.03	14.66					160.53	19.9					-1	-1					277.37	37.74
LVNEVTEFAK	53.11	0		1.93	1.37					77.06	37.34					-1	-1					1.79	1.18					-1	-1					72.35	40.1					1.27	1.11
AVMDDFAAFVEK	52.7	0		1.38	1.27					0.15	0.39					0.05	0.36					0.1	0.37					0.86	0.97					0.32	0.55					1	1.01
QTALVELVK	52.61	0		0.74	0.84					-1	-1					0.72	0.69					0.76	0.72					-1	-1					0.51	0.68					0.93	0.98
QTALVELVK	52.47	0		0.9	1					0.47	0.57					0.88	0.82					0.76	0.71					-1	-1					0.4	0.55					0.01	0.08
AVMDDFAAFVEK	52.39	0		0.21	0.72					11.6	3.18					12.63	3					14.9	3.38					8.21	2.68					9.35	3.06					18.64	5.64
AVMDDFAAFVEK	52.14	0		11.21	2.66					9.06	2.32					9.81	2.23					15.87	3.13					10.27	2.82					6.35	2.05					11.91	3.41
KLVAASQAALGL	52.08	0		0.74	0.84					-1	-1					0.56	0.6					0.02	0.21					0.85	0.99					0.58	0.76					1.31	1.3
DVFLGMFLYEYAR	52.07	0		-1	-1					0.77	0.86					0.84	0.8					0.46	0.52					0.47	0.63					0.64	0.82					0.6	0.68
LVNEVTEFAK	51.84	0		3.34	2.48					-1	-1					0.84	0.81					1.16	0.98					0.83	0.94					1.73	1.64					1.49	1.34
DVFLGMFLYEYAR	51.01	0		0.78	0.88					0.42	0.5					0.52	0.49					0.51	0.48					0.48	0.61					0.37	0.49					0.74	0.8
DVFLGMFLYEYAR	50.95	0		0.73	0.83					0.9	0.94					-1	-1					0.51	0.59					0.6	0.76					0.5	0.69					0.99	1
DDNPNLPR	50.95	0		0.39	0.64					0.06	0.41					0.75	0.78					0.34	0.58					0.64	0.8					0.34	0.61					1.56	1.33
AVMDDFAAFVEK	50.9	0		-1	-1					0.38	0.5					0.46	0.51					0.53	0.55					0.49	0.64					0.36	0.52					0.67	0.74
AVMDDFAAFVEK	50.89	0		-1	-1					-1	-1					-1	-1					-1	-1					-1	-1					-1	-1					-1	-1
AVMDDFAAFVEK	50.78	0		-1	-1					0.37	0.52					0.75	0.74					0.43	0.52					0.43	0.6					0.25	0.45					0.65	0.73
AVMDDFAAFVEK	50.61	0		0.98	1.07					-1	-1					0.64	0.63					0.61	0.6					-1	-1					0.4	0.56					0.96	1.01
KVPQVSTPTLVEVSR	50.29	0		2.89	2.7					1.22	1.27					0.92	0.86					0.45	0.51					0.5	0.66					0.7	0.88					0.76	0.82
KLVAASQAALGL	49.88	0		1.14	1.08					0.57	0.7					1.39	1.1					0.7	0.73					0.09	0.42					0.95	1.04					1.99	1.66
KVPQVSTPTLVEVSR	49.71	0		0.07	0.19					0.3	0.41					0.6	0.6					0.39	0.43					0.46	0.6					0.01	0.11					0.88	0.94
VFDEFKPLVEEPQNLIK	49.41	0		0.04	0.62					18.63	6.49					35.58	9.92					29.25	8.21					2.12	1.32					16.56	6.68					0.53	0.77
AVMDDFAAFVEK	49.31	0		1.51	1.24					1.11	1					1.75	1.24					2.14	1.39					0.9	0.95					0.42	0.67					1.02	0.99
AVMDDFAAFVEK	49.22	0		0.49	0.58					0.23	0.31					0.39	0.41					0.51	0.5					0.33	0.44					0.26	0.37					0.74	0.79
DVFLGMFLYEYAR	49.08	0		1.29	1.24					0.38	0.55					0.03	0.3					0.13	0.35					0.58	0.74					0.53	0.72					1.63	1.52
DVFLGMFLYEYAR	49.02	0		22.36	2.64					-1	-1					23.72	2.56					20.9	2.32					13.65	2.12					13.23	2.13					25.99	3.73
DVFLGMFLYEYAR	48.71	0		0.6	0.74					0.83	0.89					0.98	0.89					0.49	0.59					0.49	0.67					0.43	0.64					0.43	0.57
LVNEVTEFAK	48.36	0		0.58	0.68					0.38	0.48					-1	-1					0.76	0.71					0.42	0.54					0.28	0.4					0.78	0.84
AVMDDFAAFVEK	48.3	0		0.83	0.91					0	0.21					1.66	1.35					1.02	0.91					0.66	0.81					0.5	0.69					1.11	1.12
AVMDDFAAFVEK	48.2	0		2.95	1.73					1.9	1.29					0	0.54					0.73	0.77					1.32	1.13					1.34	1.15					1.87	1.39
AVMDDFAAFVEK	48.17	0		82.04	3.43					19.75	1.4					21.78	1.46					18.37	1.33					33.56	2.08					43.2	2.52					60.08	3.49
KVPQVSTPTLVEVSR	47.98	0		0.69	0.8					0.64	0.75					0.97	0.89					0.87	0.81					0.7	0.85					0.37	0.55					0.02	0.18
DVFLGMFLYEYAR	47.81	0		1.18	1.11					0.58	0.7					0.8	0.8					0.45	0.59					0.79	0.91					0.79	0.93					0.62	0.73
LVNEVTEFAK	47.42	0		1.41	1.52					0.79	0.91					0.86	0.8					0.72	0.69					0.61	0.75					0.63	0.81					1.1	1.15
QTALVELVK	47.3	0		1.1	1.12					0.43	0.57					0.97	0.89					-1	-1					0.78	0.92					0.03	0.24					0.84	0.89
AVMDDFAAFVEK	47.2	0		0.86	0.94					0.42	0.56					0.83	0.8					0.73	0.72					0.95	1.08					0.43	0.62					0.99	1.02
AVMDDFAAFVEK	47.17	0		1.08	1.1					0.38	0.53					0.99	0.9					0.97	0.88					0.77	0.91					0.69	0.86					0.09	0.28
VFDEFKPLVEEPQNLIK	47.16	0		0.64	0.73					0.29	0.35					0.49	0.46					0.48	0.46					-1	-1					0.29	0.39					0.02	0.04
LVNEVTEFAK	47.12	0		0.74	0.84					0.52	0.62					0.78	0.73					-1	-1					0.63	0.78					0.42	0.56					1.08	1.13
DVFLGMFLYEYAR	47	0		0.69	0.8					0.96	0.98					1.23	1.04					0.36	0.51					0.81	0.93					0.62	0.8					0.82	0.87
AVMDDFAAFVEK	46.92	0		1.14	1.08					0.61	0.72					0.38	0.58					0.78	0.77					0.42	0.64					0.25	0.53					1.29	1.19
AVMDDFAAFVEK	46.71	0		0.57	0.69					0.3	0.45					0.56	0.61					0.61	0.63					0.36	0.54					0.28	0.47					0.66	0.74
AEFAEVSK	46.71	0		12.86	3.2					9.13	2.52					9.64	2.36					10.87	2.54					-1	-1					7.84	2.55					0.48	0.79
AVMDDFAAFVEK	46.65	0		0.54	0.66					0.4	0.53					0.65	0.66					0.82	0.77					0.73	0.88					0.33	0.5					0.44	0.53
DVFLGMFLYEYAR	46.63	0		0.39	0.5					0.39	0.5					0.29	0.36					0.3	0.37					0.36	0.5					0.36	0.51					0.54	0.61
DVFLGMFLYEYAR	46.57	0		0.76	0.85					0.53	0.67					0.63	0.71					0.44	0.61					0.54	0.73					0.26	0.55					1.27	1.16
AVMDDFAAFVEK	46.39	0		0.04	0.41					1.27	1.14					0.26	0.52					0.69	0.72					0.6	0.77					0.76	0.9					0.67	0.77
AVMDDFAAFVEK	46.29	0		0.62	0.72					0.43	0.53					0.73	0.7					0.6	0.59					0.72	0.88					0.4	0.54					0.74	0.8
KLVAASQAALGL	46.13	0		0.43	0.64					0.57	0.7					0.54	0.65					0.64	0.69					1	1.06					0.77	0.91					0.95	0.96
DVFLGMFLYEYAR	46.02	0		0.55	0.68					0.54	0.66					1.17	1.03					0.59	0.62					0.29	0.46					0.74	0.92					1.43	1.4
KVPQVSTPTLVEVSR	45.98	0		0.07	0.28					0.1	0.28					0.34	0.46					0.1	0.28					0.35	0.53					0.21	0.4					0.55	0.65
FQNALLVR	45.78	0		0.49	0.62					0.68	0.79					0.53	0.57					0.37	0.44					0.53	0.68					0.39	0.56					1.01	1.05
AVMDDFAAFVEK	45.6	0		0.27	0.42					0.16	0.3					0.24	0.35					0.31	0.4					0.21	0.37					0.33	0.5					0.46	0.55
AEFAEVSK	45.52	0		0.65	0.77					0.61	0.72					0.03	0.3					0.41	0.53					0.59	0.75					0.5	0.69					0.65	0.74
KLVAASQAALGL	45.49	0		0.35	0.54					0.5	0.63					0.54	0.61					0.37	0.5					0.31	0.51					0.39	0.59					0.43	0.56
VFDEFKPLVEEPQNLIK	45.35	0		122.05	28.33					58.96	14.88					93.57	19.28					-1	-1					78.37	21.73					45.7	13.48					2.23	1.28
AVMDDFAAFVEK	45.34	0		0.79	0.88					0.28	0.42					0.03	0.22					0.55	0.59					0.36	0.53					0.34	0.52					0.65	0.72
LVNEVTEFAK	45.26	0		-1	-1					0.33	0.41					0.65	0.63					-1	-1					0.46	0.58					0.5	0.65					1.01	1.06
DVFLGMFLYEYAR	45.05	0		0.33	0.65					0.94	0.88					0.77	0.8					0.26	0.59					0.49	0.72					0.55	0.76					0.48	0.7
AVMDDFAAFVEK	45.04	0		0.96	0.96					0.14	0.44					0.06	0.43					0.63	0.7					0.36	0.61					0.37	0.62					0.35	0.57
VFDEFKPLVEEPQNLIK	44.94	0		0.87	0.98					0.43	0.52					0.57	0.55					0.51	0.5					0.45	0.57					0	0.05					0.01	0.05
AEFAEVSK	44.89	0		0.69	0.8					-1	-1					0.56	0.59					0.33	0.41					0.66	0.81					0.23	0.39					0.78	0.84
AEFAEVSK	44.8	0		1.5	1					64.68	16.23					111.88	22.86					94.96	19.39					-1	-1					0.94	0.89					0.65	0.83
LVNEVTEFAK	44.79	0		35.82	5.19					-1	-1					29.74	4.03					16.48	2.54					21.26	3.88					12.83	2.7					30.95	5.85
KVPQVSTPTLVEVSR	44.59	0		-1	-1					0.48	0.58					0.53	0.53					0.58	0.57					-1	-1					0.28	0.4					0.7	0.76
KVPQVSTPTLVEVSR	44.4	0		0.97	1.03					0.48	0.61					0.57	0.61					0.54	0.58					0.01	0.21					0.02	0.22					0.99	1.02
AVMDDFAAFVEK	44.25	0		1.11	1.18					0.46	0.57					0.78	0.75					1.01	0.92					0.66	0.82					0.47	0.64					0.95	0.99
DVFLGMFLYEYAR	44.25	0		2.61	1.73					0.58	0.71					2.26	1.41					1.43	1.05					1.08	1.04					1.77	1.46					1.7	1.37
KVPQVSTPTLVEVSR	44.22	0		1.46	1.28					0.96	0.96					0.29	0.53					0.37	0.55					0.73	0.86					1.21	1.24					1.44	1.31
AVMDDFAAFVEK	44.21	0		1.06	1.05					0.38	0.55					0.82	0.8					0.38	0.54					0.6	0.77					0.21	0.47					0.8	0.86
KVPQVSTPTLVEVSR	44.14	0		-1	-1					1.4	1.31					0.52	0.62					0.38	0.52					0.23	0.47					0.3	0.53					0.49	0.62
AVMDDFAAFVEK	43.99	0		0.68	0.78					0.56	0.67					0.67	0.67					0.62	0.62					0.35	0.5					0.02	0.18					0.64	0.71
DDNPNLPR	43.59	0		0.81	0.89					1.04	1.04					0.54	0.62					0.56	0.63					0.49	0.68					0.77	0.92					0.61	0.71
DVFLGMFLYEYAR	43.55	0		2.03	1.35					0.61	0.73					1.26	0.98					0.7	0.77					1.48	1.2					0.77	0.87					1.36	1.14
LVNEVTEFAK	43.3	0		0.66	0.75					0.32	0.41					0.8	0.75					0.64	0.62					0.46	0.58					0.38	0.51					0.86	0.91
LVNEVTEFAK	43.12	0		0.91	1					0.38	0.49					0.6	0.61					0.76	0.72					0.89	1.05					0.46	0.62					0.02	0.12
AVMDDFAAFVEK	42.89	0		37.7	5.16					10.47	1.97					39.78	4.89					26.34	3.45					15.61	2.91					14.35	2.81					21.78	4.15
VFDEFKPLVEEPQNLIK	42.44	0		0.93	0.87					28.79	6.44					51.88	9.34					46.87	8.44					41.76	10.08					25.83	6.74					0.83	0.88
AVMDDFAAFVEK	42.37	0		22.14	1.85					24.83	1.99					3.56	0.98					12.99	1.35					12.56	1.5					18.07	1.85					8.58	1.39
VFDEFKPLVEEPQNLIK	42.31	0		1.92	1.16					38.9	12.14					64.98	16.48					60.63	15.33					53.03	18.09					35.43	12.79					116.21	41.15
VFDEFKPLVEEPQNLIK	42.28	0		73.08	25.98					42.12	16.09					-1	-1					-1	-1					46.3	19.42					30.41	13.49					2.37	1.53
FQNALLVR	42.23	0		0.56	0.64					0.56	0.66					0.43	0.41					0.43	0.42					0.45	0.56					0.47	0.62					0.79	0.85
LVNEVTEFAK	42.13	0		-1	-1					0.37	0.48					0.58	0.58					0.85	0.79					0.53	0.67					0.48	0.64					0.93	0.98
KVPQVSTPTLVEVSR	42.12	0		97.58	4.81					53.87	3.1					81.2	3.8					77.71	3.63					72.76	4.4					51.02	3.42					140.18	8.77
SLHTLFGDK	41.83	0		0.73	0.83					0	0.32					0.23	0.49					0.54	0.64					0.1	0.41					1.25	1.27					0.45	0.62
KVPQVSTPTLVEVSR	41.79	0		0.81	0.9					0.88	0.99					0.56	0.57					0.36	0.41					0.43	0.57					0.55	0.72					0.86	0.92
LVNEVTEFAK	41.68	0		0.72	0.81					0.23	0.31					0.68	0.65					0.53	0.52					0.52	0.66					0.37	0.5					0.75	0.8
DVFLGMFLYEYAR	41.66	0		0.06	0.63					1.83	1.11					2	1.14					0.83	0.82					1.77	1.19					0.99	0.93					1.14	0.99
KLVAASQAALGL	41.45	0		0.68	0.79					0.74	0.82					1.07	0.95					0.61	0.65					0.52	0.69					0.67	0.84					0.74	0.81
VFDEFKPLVEEPQNLIK	41.42	0		-1	-1					0.27	0.34					0.73	0.69					-1	-1					0	0.05					0.34	0.46					0.01	0.05
LVNEVTEFAK	41.35	0		91.2	7.89					26.18	2.88					75.3	6.02					61.87	5.03					47.03	5.17					44.09	5.07					123.91	13.9
DVFLGMFLYEYAR	41.17	0		0.74	0.83					0.45	0.59					0.54	0.6					0.61	0.64					0.59	0.75					0.19	0.39					0.15	0.31
VFDEFKPLVEEPQNLIK	41.11	0		148.09	13.62					53	5.63					95.11	8.11					94.01	7.96					1.49	0.89					48.3	6.01					3.1	1.14
LVNEVTEFAK	40.99	0		0.64	0.74					0.32	0.43					0.72	0.69					0.27	0.34					0.44	0.58					0.01	0.12					0.03	0.12
DVFLGMFLYEYAR	40.91	0		0.28	0.66					0.85	0.82					-1	-1					0.49	0.7					0.35	0.68					0.31	0.66					0.77	0.85
KVPQVSTPTLVEVSR	40.82	0		0.92	0.92					1.3	1.07					0.44	0.67					0.76	0.78					1.2	1.1					0.45	0.7					1.35	1.16
FQNALLVR	40.74	0		0.59	0.67					0.42	0.5					0.57	0.54					0.41	0.4					0.54	0.67					-1	-1					0.01	0.03
AVMDDFAAFVEK	40.72	0		3.96	2.08					3.69	1.99					0.42	0.69					1.83	1.14					0.58	0.77					0.64	0.81					1.02	0.97
LVNEVTEFAK	40.23	0		0.56	0.66					0.29	0.37					0.63	0.61					0.39	0.41					0.51	0.64					0	0.07					0.01	0.07
DVFLGMFLYEYAR	40.19	0		0.72	0.82					0.55	0.66					0.63	0.63					0.57	0.58					-1	-1					0.58	0.76					0.58	0.65
AEFAEVSK	40.13	0		-1	-1					0.52	0.61					0.49	0.48					0.35	0.35					0.38	0.48					0.37	0.49					0.83	0.89
AEFAEVSK	40.01	0		-1	-1					0.72	0.8					0.01	0.35					0.69	0.72					1.24	1.24					0.21	0.47					1.65	1.47
LVNEVTEFAK	39.97	0		-1	-1					-1	-1					-1	-1					-1	-1					-1	-1					-1	-1					-1	-1
RHPDYSVVLLLR	39.7	0		1.06	1.02					0.98	0.95					0.87	0.83					1.01	0.89					0.55	0.74					0.56	0.76					0.92	0.94
LVNEVTEFAK	39.53	0		22.21	4.68					12.68	3.05					24.28	4.55					15.34	3.1					19.28	4.79					10.14	2.92					33.42	8.48
LVNEVTEFAK	39.52	0		0.92	1.01					0.46	0.57					0.58	0.59					0.37	0.41					0.58	0.73					0.49	0.66					0.8	0.86
VFDEFKPLVEEPQNLIK	39.48	0		-1	-1					0.42	0.5					-1	-1					-1	-1					0.45	0.56					0.32	0.43					0.01	0.04
AVMDDFAAFVEK	39.28	0		36.48	2.44					18.36	1.6					22.54	1.73					26.53	1.86					0.88	0.82					11.29	1.4					40.4	3.33
KVPQVSTPTLVEVSR	39.01	0		0.92	0.96					1.6	1.44					0.63	0.69					0.51	0.61					0.92	1.01					0.68	0.85					0.75	0.82
DVFLGMFLYEYAR	38.89	0		0.59	0.7					0.29	0.42					0.34	0.43					0.51	0.55					0.36	0.52					0.03	0.2					0.04	0.18
AVMDDFAAFVEK	38.84	0		0.84	0.91					0.5	0.64					-1	-1					0.44	0.55					0.43	0.61					0.36	0.56					0.7	0.78
AVMDDFAAFVEK	38.8	0		13.79	2.12					7.76	1.5					8.83	1.56					13.77	1.96					6.48	1.5					4.77	1.31					0.54	0.84
VFDEFKPLVEEPQNLIK	38.72	0		83.5	16.81					32.48	7.32					-1	-1					43.07	7.96					34.61	8.62					24.76	6.6					1.45	1.03
LVNEVTEFAK	38.72	0		22.09	3.03					9.48	1.72					22.31	2.81					12.88	1.92					-1	-1					14.67	2.61					22.02	3.8
DLGEENFK	38.6	0		-1	-1					0.89	0.96					-1	-1					0	0.22					0.5	0.67					0.6	0.78					1.13	1.14
VFDEFKPLVEEPQNLIK	38.59	0		0.64	0.73					0.33	0.41					0.68	0.64					0.67	0.63					-1	-1					0.4	0.52					0.02	0.05
FQNALLVR	38.54	0		0.73	0.83					0.33	0.42					0.83	0.78					0.53	0.52					0.38	0.5					0.57	0.73					0.71	0.76
AVMDDFAAFVEK	38.5	0		105.61	6.13					57.27	3.82					85.09	4.65					74.53	4.13					49.99	3.82					57	4.4					111.83	8.57
FKDLGEENFK	38.49	0		0.79	0.89					0.45	0.54					-1	-1					0.01	0.06					-1	-1					0.39	0.52					0.94	1
VFDEFKPLVEEPQNLIK	38.29	0		-1	-1					0.47	0.55					0.7	0.65					0.58	0.55					0.44	0.56					0.35	0.46					0.05	0.07
LVNEVTEFAK	38.2	0		0.79	0.89					0.65	0.76					0.8	0.76					0.43	0.48					-1	-1					0.72	0.91					1.32	1.33
RHPYFYAPELLFFAK	38.08	0		0.52	0.66					0.46	0.59					0.75	0.74					0.52	0.58					0.4	0.58					0.36	0.55					0.04	0.22
AVMDDFAAFVEK	38.06	0		0.31	0.54					0.15	0.39					0.4	0.56					0.2	0.43					0.22	0.47					0.29	0.53					0.46	0.61
KVPQVSTPTLVEVSR	38	0		1.17	1.15					1.88	1.71					0.6	0.65					0.8	0.77					0.7	0.85					0.3	0.52					0.76	0.83
LVNEVTEFAK	37.97	0		43.8	8.13					9.74	2.39					24.93	4.45					23.07	4.13					24.89	5.71					14.95	3.83					47.74	11.26
DVFLGMFLYEYAR	37.77	0		0.69	0.8					0.34	0.51					0.44	0.55					0.45	0.55					0.07	0.31					0.66	0.83					0.03	0.25
LVNEVTEFAK	37.67	0		0.62	0.72					0.39	0.48					0.69	0.66					0.54	0.53					0.69	0.84					0.42	0.56					0.91	0.96
DVFLGMFLYEYAR	37.66	0		22.86	5.68					16.13	4.38					22.3	4.98					17.21	3.96					15.47	4.67					16.56	5.14					26.83	8.18
LVNEVTEFAK	37.59	0		2.57	1.45					3.14	1.63					1.36	0.99					1.7	1.07					1.77	1.25					2.54	1.59					1.83	1.29
KQTALVELVK	37.56	0		-1	-1					-1	-1					-1	-1					-1	-1					-1	-1					-1	-1					-1	-1
KVPQVSTPTLVEVSR	37.44	0		0.96	1.06					0.45	0.55					0.51	0.52					0.56	0.56					-1	-1					0.56	0.73					0.81	0.87
DDNPNLPR	37.19	0		0.63	0.77					0.37	0.58					0.08	0.45					0.21	0.5					0.44	0.67					0.34	0.61					0.97	0.97
[truncated: 8,027 more rows]

## Sheet: Processed Data
						Fold Change when compared to healthy volunteers				Log2 Fold Change
Protein Groups	Uniprot Accession	Protein Description	Gene name to corresponding protein	Mascot Score	No. of Peptides matched	Day 0 survivors	Day 0 non-survivors	Day 7 survivors	Day 7 non-survivors	Day 0 survivors	Day 0 non-survivors	Day 7 survivors	Day 7 non-survivors
A1AT_HUMAN;A1ATR_HUMAN	P01009	Alpha-1-antitrypsin	SERPINA1	20040	619	1.14	1.18	1.12	1.18	0.189034	0.238787	0.163499	0.238787
CO3_HUMAN;MET18_HUMAN	P01024	Complement C3	C3	16765	508	0.75	0.71	0.67	0.8	-0.415037	-0.494109	-0.577767	-0.321928
APOA1_HUMAN;GSKIP_HUMAN	P02647	Apolipoprotein A-I	APOA1	14639	565	1.01	0.79	0.97	0.76	0.0143553	-0.340075	-0.0439433	-0.395929
SAA1_HUMAN	P0DJI8	Serum amyloid A-1 protein	SAA1	9953	227	2.42	2.29	1.28	1.71	1.27501	1.19535	0.356144	0.773996
CO4B_HUMAN	P0C0L5	Complement C4-B	C4B	8917	244	0.8	0.84	0.78	0.87	-0.321928	-0.251539	-0.358454	-0.200913
SAA2_HUMAN	P0DJI9	Serum amyloid A-2 protein	SAA2	8888	211	2.44	2.74	1.28	1.79	1.28688	1.45418	0.356144	0.83996
CO4A_HUMAN	P0C0L4	Complement C4-A	C4A	7670	229	0.8	0.83	0.77	0.86	-0.321928	-0.268817	-0.37707	-0.217591
CERU_HUMAN	P00450	Ceruloplasmin	CP	7035	224	1.19	1.37	0.99	1.02	0.250962	0.454176	-0.0144996	0.0285692
A2MG_HUMAN	P01023	Alpha-2-macroglobulin	A2M	6887	226	0.78	0.81	0.87	1.09	-0.358454	-0.304006	-0.200913	0.124328
FIBA_HUMAN	P02671	Fibrinogen alpha chain	FGA	6838	220	1.4	1.5	1.32	1.37	0.485427	0.584963	0.400538	0.454176
FIBB_HUMAN	P02675	Fibrinogen beta chain	FGB	5570	188	1.28	1.17	1.19	1.19	0.356144	0.226509	0.250962	0.250962
TRFE_HUMAN;TRFM_HUMAN	P02787	Serotransferrin	TF	5307	191	1.04	0.76	1	0.83	0.0565835	-0.395929	0	-0.268817
APOB_HUMAN	P04114	Apolipoprotein B-100	APOB	4114	176	0.73	0.7	0.74	0.99	-0.454032	-0.514573	-0.434403	-0.0144996
ITIH4_HUMAN;OR5M8_HUMAN	Q14624	Inter-alpha-trypsin inhibitor heavy chain H4	ITIH4	3484	124	0.95	0.99	0.83	1.12	-0.0740006	-0.0144996	-0.268817	0.163499
AACT_HUMAN	P01011	Alpha-1-antichymotrypsin	SERPINA3	3301	116	1.6	1.63	1.52	1.59	0.678072	0.704872	0.604071	0.669027
HBB_HUMAN;HBE_HUMAN;HBG1_HUMAN;HBG2_HUMAN	P68871	Hemoglobin subunit beta	HBB	2980	115	1.06	1.5	2.89	1.27	0.0840643	0.584963	1.53107	0.344828
CFAH_HUMAN;SPOP_HUMAN	P08603	Complement factor H	CFH	2527	112	1.14	1.03	1.07	1.07	0.189034	0.0426443	0.0976108	0.0976108
ANGT_HUMAN	P01019	Angiotensinogen	AGT	2480	56	1.05	0.96	0.93	1.08	0.0703893	-0.0588937	-0.104697	0.111031
IGLL5_HUMAN;LAC1_HUMAN	B9A064	Immunoglobulin lambda-like polypeptide 5	IGLL5	2337	86	0.97	1.04	1.22	1.24	-0.0439433	0.0565835	0.286881	0.31034
APOE_HUMAN	P02649	Apolipoprotein E	APOE	2323	59	0.61	0.73	0.68	0.95	-0.713119	-0.454032	-0.556393	-0.0740006
A2GL_HUMAN	P02750	Leucine-rich alpha-2-glycoprotein	LRG1	2263	82	1.38	1.5	1.34	1.33	0.464668	0.584963	0.422233	0.411426
FIBG_HUMAN	P02679	Fibrinogen gamma chain	FGG	2056	87	1.37	1.24	1.26	1.41	0.454176	0.31034	0.333424	0.495695
A1BG_HUMAN	P04217	Alpha-1B-glycoprotein	A1BG	1812	50	1.29	1.43	1.59	1.2	0.367371	0.516015	0.669027	0.263034
THRB_HUMAN	P00734	Prothrombin	F2	1759	53	0.64	0.74	0.5	0.63	-0.643856	-0.434403	-1	-0.666576
PON1_HUMAN	P27169	Serum paraoxonase/arylesterase 1	PON1	1726	36	0.59	0.43	0.49	0.51	-0.761213	-1.21759	-1.02915	-0.971431
VTNC_HUMAN	P04004	Vitronectin	VTN	1675	61	0.98	0.77	0.64	0.7	-0.0291463	-0.37707	-0.643856	-0.514573
HPT_HUMAN	P00738	Haptoglobin	HP	1654	123	1.47	1.85	1.59	1.61	0.555816	0.887525	0.669027	0.687061
ANT3_HUMAN	P01008	Antithrombin-III	SERPINC1	1624	73	0.94	1.02	0.99	1.07	-0.0892673	0.0285692	-0.0144996	0.0976108
APOC2_HUMAN	P02655	Apolipoprotein C-II	APOC2	1553	36	0.67	0.82	1.16	0.81	-0.577767	-0.286304	0.214125	-0.304006
GELS_HUMAN	P06396	Gelsolin	GSN	1534	48	0.78	0.56	0.53	0.56	-0.358454	-0.836501	-0.915936	-0.836501
CLUS_HUMAN	P10909	Clusterin	CLU	1510	48	1	1.06	1.17	1.05	0	0.0840643	0.226509	0.0703893
APOC3_HUMAN	P02656	Apolipoprotein C-III	APOC3	1464	42	0.66	0.89	0.97	0.85	-0.599462	-0.168123	-0.0439433	-0.234465
HBD_HUMAN	P02042	Hemoglobin subunit delta	HBD	1453	64	1.01	1.46	2.6	1.17	0.0143553	0.545968	1.37851	0.226509
APOA4_HUMAN	P06727	Apolipoprotein A-IV	APOA4	1330	68	0.57	0.44	0.52	0.52	-0.810966	-1.18442	-0.943416	-0.943416
TTHY_HUMAN	P02766	Transthyretin	TTR	1297	53	0.87	0.79	0.79	0.78	-0.200913	-0.340075	-0.340075	-0.358454
CO5_HUMAN	P01031	Complement C5	C5	1280	46	0.88	0.92	0.84	0.98	-0.184425	-0.120294	-0.251539	-0.0291463
CRP_HUMAN	P02741	C-reactive protein	CRP	1234	73	1.92	2.39	1.22	1.8	0.941106	1.25701	0.286881	0.847997
HEMO_HUMAN	P02790	Hemopexin	HPX	1140	71	1.22	1.09	1.2	0.99	0.286881	0.124328	0.263034	-0.0144996
HPTR_HUMAN	P00739	Haptoglobin-related protein	HPR	1002	71	1.51	1.91	1.53	1.67	0.594549	0.933573	0.613532	0.739848
ITIH1_HUMAN	P19827	Inter-alpha-trypsin inhibitor heavy chain H1	ITIH1	883	29	0.91	0.91	0.76	0.89	-0.136062	-0.136062	-0.395929	-0.168123
CFAB_HUMAN	P00751	Complement factor B	CFB	807	57	0.97	0.84	0.76	0.88	-0.0439433	-0.251539	-0.395929	-0.184425
CBPN_HUMAN	P15169	Carboxypeptidase N catalytic chain	CPN1	732	35	0.86	0.71	0.51	0.64	-0.217591	-0.494109	-0.971431	-0.643856
PEDF_HUMAN	PEDF_HUMAN	Pigment epithelium-derived factor	SERPINF1	657	21	0.97	0.86	0.88	0.97	-0.0439433	-0.217591	-0.184425	-0.0439433
FBLN1_HUMAN	P23142	Fibulin-1	FBLN1	647	17	0.7	0.8	0.83	0.81	-0.514573	-0.321928	-0.268817	-0.304006
APOA2_HUMAN	P02652	Apolipoprotein A-II	APOA2	618	55	1.05	1.33	0.82	0.91	0.0703893	0.411426	-0.286304	-0.136062
FHR1_HUMAN;FHR2_HUMAN	Q03591	Complement factor H-related protein 1	CFHR1	582	25	1.17	1.11	1.15	0.95	0.226509	0.15056	0.201634	-0.0740006
HRG_HUMAN	P04196	Histidine-rich glycoprotein	HRG	577	20	0.88	0.83	0.9	0.84	-0.184425	-0.268817	-0.152003	-0.251539
CO8G_HUMAN	P07360	Complement component C8 gamma chain	C8G	566	13	0.92	1.05	0.8	0.9	-0.120294	0.0703893	-0.321928	-0.152003
PZP_HUMAN	P20742	Pregnancy zone protein	PZP	546	24	0.74	0.9	0.84	0.87	-0.434403	-0.152003	-0.251539	-0.200913
C4BPA_HUMAN	P04003	C4b-binding protein alpha chain	C4BPA	499	26	1.07	1.05	1.01	1.08	0.0976108	0.0703893	0.0143553	0.111031
K22O_HUMAN	Q01546	Keratin, type II cytoskeletal 2 oral	KRT76	489	23	2.51	2.73	1.34	1.6	1.32769	1.4489	0.422233	0.678072
HBA_HUMAN;FAM9B_HUMAN	P69905	Hemoglobin subunit alpha	HBA1	440	32	1.22	2.01	4.44	1.33	0.286881	1.0072	2.15056	0.411426
ITIH2_HUMAN	P19823	Inter-alpha-trypsin inhibitor heavy chain H2	ITIH2	439	13	0.61	0.69	0.57	0.62	-0.713119	-0.535332	-0.810966	-0.68966
AMBP_HUMAN	P02760	Protein AMBP	AMBP	426	12	0.92	0.94	0.98	0.94	-0.120294	-0.0892673	-0.0291463	-0.0892673
HEP2_HUMAN	P05546	Heparin cofactor 2	SERPIND1	411	18	0.66	0.64	0.56	0.73	-0.599462	-0.643856	-0.836501	-0.454032
VTDB_HUMAN	P02774	Vitamin D-binding protein	GC	404	24	1.05	0.88	1.09	0.99	0.0703893	-0.184425	0.124328	-0.0144996
A2AP_HUMAN	P08697	Alpha-2-antiplasmin	SERPINF2	403	20	1.12	1.08	0.94	0.95	0.163499	0.111031	-0.0892673	-0.0740006
ACTB_HUMAN;ACTG_HUMAN;ACTA_HUMAN;ACTC_HUMAN;ACTH_HUMAN	P60709	Actin, cytoplasmic 1	ACTB	393	17	0.96	1.04	0.86	1.14	-0.0588937	0.0565835	-0.217591	0.189034
C1S_HUMAN	P09871	Complement C1s subcomponent	C1S	389	18	0.94	1.04	0.95	0.9	-0.0892673	0.0565835	-0.0740006	-0.152003
APOL1_HUMAN	O14791	Apolipoprotein L1	APOL1	357	9	0.64	0.74	0.46	0.77	-0.643856	-0.434403	-1.12029	-0.37707
PLMN_HUMAN;PLGA_HUMAN;PLGB_HUMAN;A4AS1_HUMAN	P00747	Plasminogen	PLG	346	19	0.96	1.09	0.8	1.01	-0.0588937	0.124328	-0.321928	0.0143553
ACTS_HUMAN	P68133	Actin, alpha skeletal muscle	ACTA1	339	10	1.18	1.06	0.95	1.2	0.238787	0.0840643	-0.0740006	0.263034
ACTBL_HUMAN	Q562R1	Beta-actin-like protein 2	ACTBL2	338	10	1.06	1.06	0.86	1.14	0.0840643	0.0840643	-0.217591	0.189034
CO6_HUMAN	P13671	Complement component C6	C6	333	12	1.4	1.19	1.19	0.84	0.485427	0.250962	0.250962	-0.251539
CO8A_HUMAN	P07357	Complement component C8 alpha chain	C8A	331	10	0.85	0.86	0.7	0.73	-0.234465	-0.217591	-0.514573	-0.454032
APOD_HUMAN	P05090	Apolipoprotein D	APOD	331	21	1.03	0.95	1.13	0.86	0.0426443	-0.0740006	0.176323	-0.217591
POTEF_HUMAN;ACTBM_HUMAN;POTB2_HUMAN;POTEG_HUMAN;POTEH_HUMAN;POTEM_HUMAN	A5A3E0	POTE ankyrin domain family member F	POTEF	307	9	1.25	1.07	0.92	1.46	0.321928	0.0976108	-0.120294	0.545968
POTEE_HUMAN	Q6S8J3	POTE ankyrin domain family member E	POTEE	307	9	1.25	1.07	0.92	1.46	0.321928	0.0976108	-0.120294	0.545968
SAMP_HUMAN	P02743	Serum amyloid P-component	APCS	287	28	1.22	0.92	1.13	0.98	0.286881	-0.120294	0.176323	-0.0291463
CO9_HUMAN	P02748	Complement component C9	C9	285	25	0.97	1.19	1.14	1.25	-0.0439433	0.250962	0.189034	0.321928
C1R_HUMAN	P00736	Complement C1r subcomponent	C1R	281	6	1.2	1.25	1.04	0.99	0.263034	0.321928	0.0565835	-0.0144996
ITIH3_HUMAN	Q06033	Inter-alpha-trypsin inhibitor heavy chain H3	ITIH3	277	9	0.99	0.78	1.02	1.02	-0.0144996	-0.358454	0.0285692	0.0285692
APOC1_HUMAN	P02654	Apolipoprotein C-I	APOC1	246	28	0.6	0.66	0.85	0.74	-0.736966	-0.599462	-0.234465	-0.434403
KNG1_HUMAN	P01042	Kininogen-1	KNG1	224	11	1.36	0.91	0.93	1.22	0.443607	-0.136062	-0.104697	0.286881
QSOX1_HUMAN	O00391	Sulfhydryl oxidase 1	QSOX1	221	7	1.01	0.89	0.84	1.16	0.0143553	-0.168123	-0.251539	0.214125
DYST_HUMAN	Q03001	Dystonin	DST	214	19	1.56	2.1	3.97	1.24	0.641546	1.07039	1.98914	0.31034
P3C2G_HUMAN	O75747	Phosphatidylinositol 4-phosphate 3-kinase C2 domain-containing subunit gamma	PIK3C2G	212	18	2.2	1.86	1.42	1.7	1.1375	0.895303	0.505891	0.765535
HLTF_HUMAN	Q14527	Helicase-like transcription factor	HLTF	200	20	0.72	0.61	0.45	0.59	-0.473931	-0.713119	-1.152	-0.761213
PLCH1_HUMAN	Q4KWH8	1-phosphatidylinositol 4,5-bisphosphate phosphodiesterase eta-1	PLCH1	191	10	1.46	1.75	1.02	1.68	0.545968	0.807355	0.0285692	0.748461
DYH17_HUMAN	Q9UFH2	Dynein heavy chain 17, axonemal	DNAH17	186	17	1.06	1.45	1.21	0.86	0.0840643	0.536053	0.275007	-0.217591
CE350_HUMAN;K1C20_HUMAN	Q5VT06	Centrosome-associated protein 350	CEP350	186	17	1.24	1.45	1.19	0.86	0.31034	0.536053	0.250962	-0.217591
ELMO1_HUMAN	Q92556	Engulfment and cell motility protein 1	ELMO1	186	16	1.07	1.66	1.2	0.84	0.0976108	0.731183	0.263034	-0.251539
DYH8_HUMAN	Q96JB1	Dynein heavy chain 8, axonemal	DNAH8	185	16	1.94	1.79	1.52	1	0.956057	0.83996	0.604071	0
SAA4_HUMAN	P35542	Serum amyloid A-4 protein	SAA4	185	10	0.67	0.74	0.88	0.6	-0.577767	-0.434403	-0.184425	-0.736966
CO2_HUMAN	P06681	Complement C2	C2	183	7	0.93	0.91	0.85	1	-0.104697	-0.136062	-0.234465	0
LBP_HUMAN	P18428	Lipopolysaccharide-binding protein	LBP	180	8	1.19	1.4	0.97	1.29	0.250962	0.485427	-0.0439433	0.367371
PDS5B_HUMAN	Q9NTI5	Sister chromatid cohesion protein PDS5 homolog B	PDS5B	175	16	1.06	1.17	1.19	0.84	0.0840643	0.226509	0.250962	-0.251539
IC1_HUMAN	P05155	Plasma protease C1 inhibitor	SERPING1	163	13	0.97	1.14	0.97	1.64	-0.0439433	0.189034	-0.0439433	0.713696
RIBC1_HUMAN	Q8N443	RIB43A-like with coiled-coils protein 1	RIBC1	160	7	1.01	0.97	1.06	0.87	0.0143553	-0.0439433	0.0840643	-0.200913
CO8B_HUMAN	P07358	Complement component C8 beta chain	C8B	149	10	0.7	0.79	0.63	0.6	-0.514573	-0.340075	-0.666576	-0.736966
LRRK2_HUMAN	Q5S007	Leucine-rich repeat serine/threonine-protein kinase 2	LRRK2	135	9	1.6	2.12	1.04	0.98	0.678072	1.08406	0.0565835	-0.0291463
GPX3_HUMAN;GPX5_HUMAN;GPX6_HUMAN	P22352	Glutathione peroxidase 3	GPX3	129	15	1.06	0.88	0.96	0.64	0.0840643	-0.184425	-0.0588937	-0.643856
DYH1_HUMAN	Q9P2D7	Dynein heavy chain 1, axonemal	DNAH1	123	10	0.98	1.16	1.15	0.88	-0.0291463	0.214125	0.201634	-0.184425
CBG_HUMAN	P08185	Corticosteroid-binding globulin	SERPINA6	117	9	0.73	0.84	0.67	0.77	-0.454032	-0.251539	-0.577767	-0.37707
ZA2G_HUMAN	P25311	Zinc-alpha-2-glycoprotein	AZGP1	112	4	1.12	0.9	0.91	0.76	0.163499	-0.152003	-0.136062	-0.395929
FINC_HUMAN	P02751	Fibronectin	FN1	111	5	0.85	0.93	1.14	0.71	-0.234465	-0.104697	0.189034	-0.494109
FCN2_HUMAN	Q15485	Ficolin-2	FCN2	111	6	1.17	0.84	0.85	1.13	0.226509	-0.251539	-0.234465	0.176323
KMT2C_HUMAN	Q8NEZ4	Histone-lysine N-methyltransferase 2C	KMT2C	100	6	1.85	2.22	1.87	1.63	0.887525	1.15056	0.903038	0.704872
SACS_HUMAN	Q9NZJ4	Sacsin	SACS	98	5	1.01	0.79	0.98	0.79	0.0143553	-0.340075	-0.0291463	-0.340075
DYH5_HUMAN	Q8TE73	Dynein heavy chain 5, axonemal	DNAH5	81	4	1.92	2.47	2.31	2.11	0.941106	1.30451	1.20789	1.07724
BDP1_HUMAN	A6H8Y1	Transcription factor TFIIIB component B'' homolog	BDP1	78	5	1.01	1.24	1.39	1.22	0.0143553	0.31034	0.475085	0.286881
PROS_HUMAN	P07225	Vitamin K-dependent protein S	PROS1	76	7	0.81	1.15	0.9	1.34	-0.304006	0.201634	-0.152003	0.422233
JAK1_HUMAN	P23458	Tyrosine-protein kinase JAK1	JAK1	73	7	1.74	1.76	1.36	1.62	0.799087	0.815575	0.443607	0.695994
LG3BP_HUMAN	Q08380	Galectin-3-binding protein	LGALS3BP	72	3	0.85	0.78	1.05	1.18	-0.234465	-0.358454	0.0703893	0.238787
FRAS1_HUMAN;S23A1_HUMAN	Q86XX4	Extracellular matrix protein FRAS1	FRAS1	71	3	1.55	1.31	4.63	1.23	0.632268	0.389567	2.21101	0.298658
DAAM2_HUMAN	Q86T65	Disheveled-associated activator of morphogenesis 2	DAAM2	67	5	0.66	0.56	0.6	0.39	-0.599462	-0.836501	-0.736966	-1.35845
FYCO1_HUMAN	Q9BQS8	FYVE and coiled-coil domain-containing protein 1	FYCO1	64	4	1.92	2.22	1.87	0.64	0.941106	1.15056	0.903038	-0.643856
FLNB_HUMAN;NAP1_HUMAN	O75369	Filamin-B	FLNB	64	4	0.89	0.6	0.62	0.49	-0.168123	-0.736966	-0.68966	-1.02915
GOGB1_HUMAN	Q14789	Golgin subfamily B member 1	GOLGB1	63	4	1.78	2.22	1.8	1.19	0.831877	1.15056	0.847997	0.250962
PRP8_HUMAN	Q6P2Q9	Pre-mRNA-processing-splicing factor 8	PRPF8	63	3	0.8	0.66	0.68	0.6	-0.321928	-0.599462	-0.556393	-0.736966
A1AG2_HUMAN;A1AG1_HUMAN	P19652	Alpha-1-acid glycoprotein 2	ORM2	61	9	1.27	0.66	0.77	0.84	0.344828	-0.599462	-0.37707	-0.251539
LYSC_HUMAN	P61626	Lysozyme C	LYZ	58	4	0.78	1.37	0.93	1.15	-0.358454	0.454176	-0.104697	0.201634
CROCC_HUMAN;CROL2_HUMAN;PSA4_HUMAN;CROL1_HUMAN;UBE2S_HUMAN	Q5TZA2	Rootletin	CROCC	57	4	1.13	0.97	0.91	1.43	0.176323	-0.0439433	-0.136062	0.516015
LRRC7_HUMAN	Q96NW7	Leucine-rich repeat-containing protein 7	LRRC7	57	5	2.01	2.27	1.68	1.62	1.0072	1.18269	0.748461	0.695994
TLN1_HUMAN	Q9Y490	Talin-1	TLN1	56	18	1.09	0.89	1.08	0.79	0.124328	-0.168123	0.111031	-0.340075
AT8A1_HUMAN	Q9Y2Q0	Phospholipid-transporting ATPase IA	ATP8A1	56	3	1.92	2.36	4.19	2.13	0.941106	1.23879	2.06695	1.09085
KIF7_HUMAN	Q2M1P5	Kinesin-like protein KIF7	KIF7	55	3	0.96	0.62	0.8	0.74	-0.0588937	-0.68966	-0.321928	-0.434403
HGFA_HUMAN	Q04756	Hepatocyte growth factor activator	HGFAC	54	3	1.22	0.92	0.68	0.75	0.286881	-0.120294	-0.556393	-0.415037
CTTB2_HUMAN	Q8WZ74	Cortactin-binding protein 2	CTTNBP2	54	4	0.82	0.79	1.34	0.72	-0.286304	-0.340075	0.422233	-0.473931
SMC3_HUMAN;PLCD_HUMAN	Q9UQE7	Structural maintenance of chromosomes protein 3	SMC3	53	4	1.1	1.17	1.27	0.9	0.137504	0.226509	0.344828	-0.152003
USP9Y_HUMAN	O00507	Probable ubiquitin carboxyl-terminal hydrolase FAF-Y	USP9Y	48	3	0.98	1.25	0.93	0.91	-0.0291463	0.321928	-0.104697	-0.136062
USP9X_HUMAN	Q93008	Probable ubiquitin carboxyl-terminal hydrolase FAF-X	USP9X	48	3	0.98	1.25	0.93	0.91	-0.0291463	0.321928	-0.104697	-0.136062
ASPM_HUMAN	Q8IZT6	Abnormal spindle-like microcephaly-associated protein	ASPM	48	3	1.92	2.36	4.19	2.13	0.941106	1.23879	2.06695	1.09085
DMXL2_HUMAN	Q8TDJ6	DmX-like protein 2	DMXL2	47	4	2	2.22	1.87	1.91	1	1.15056	0.903038	0.933573
LAMA3_HUMAN	Q16787	Laminin subunit alpha-3	LAMA3	47	2	2.07	2.13	1.72	0.64	1.04963	1.09085	0.782409	-0.643856
GRDN_HUMAN	Q3V6T2	Girdin	CCDC88A	46	4	2.21	3.11	0.86	0.83	1.14405	1.63691	-0.217591	-0.268817
KI20B_HUMAN;DDX49_HUMAN	Q96Q89	Kinesin-like protein KIF20B	KIF20B	46	3	1.01	1.25	0.8	0.74	0.0143553	0.321928	-0.321928	-0.434403
TPM2_HUMAN	P07951	Tropomyosin beta chain	TPM2	41	4	2.57	4.42	1.78	1.4	1.36177	2.14405	0.831877	0.485427
SPTA1_HUMAN	P02549	Spectrin alpha chain, erythrocytic 1	SPTA1	39	6	1.09	1.05	1.11	0.78	0.124328	0.0703893	0.15056	-0.358454
MYH9_HUMAN;ATPD_HUMAN	P35579	Myosin-9	MYH9	38	2	1.23	0.88	0.88	0.96	0.298658	-0.184425	-0.184425	-0.0588937
KIF15_HUMAN	Q9NS87	Kinesin-like protein KIF15	KIF15	38	2	14.08	12.39	12.69	14.97	3.81558	3.6311	3.66562	3.904
SYNE1_HUMAN;FOPNL_HUMAN	Q8NF91	Nesprin-1	SYNE1	37	3	1.38	1.89	0.73	0.99	0.464668	0.918386	-0.454032	-0.0144996
ANK3_HUMAN;HMGN5_HUMAN	Q12955	Ankyrin-3	ANK3	37	2	6.19	4.05	5.85	1.53	2.62994	2.01792	2.54844	0.613532
PCNT_HUMAN	O95613	Pericentrin	PCNT	36	2	0.96	0.71	0.83	0.63	-0.0588937	-0.494109	-0.268817	-0.666576
KI67_HUMAN	P46013	Antigen KI-67	MKI67	35	3	0.84	1.99	1.14	0.73	-0.251539	0.992768	0.189034	-0.454032
OBSCN_HUMAN;CCL13_HUMAN	Q5VST9	Obscurin	OBSCN	34	14	1.14	1.57	1.29	1.67	0.189034	0.650765	0.367371	0.739848
PLPL8_HUMAN	Q9NP80	Calcium-independent phospholipase A2-gamma	PNPLA8	34	5	1.39	0.84	1.03	0.83	0.475085	-0.251539	0.0426443	-0.268817
TRFL_HUMAN	P02788	Lactotransferrin	LTF	33	7	0.84	0.68	1.04	0.96	-0.251539	-0.556393	0.0565835	-0.0588937
DPP6_HUMAN	P42658	Dipeptidyl aminopeptidase-like protein 6	DPP6	33	2	1.15	1.09	1.2	1.27	0.201634	0.124328	0.263034	0.344828
NIPBL_HUMAN	Q6KC79	Nipped-B-like protein	NIPBL	32	4	1.25	1.68	1.17	1.16	0.321928	0.748461	0.226509	0.214125
SPG17_HUMAN	Q6Q759	Sperm-associated antigen 17	SPAG17	31	5	0.77	0.73	0.98	1.02	-0.37707	-0.454032	-0.0291463	0.0285692
SPTN5_HUMAN	Q9NRC6	Spectrin beta chain, non-erythrocytic 5	SPTBN5	30	3	1.01	1.48	1.18	1.38	0.0143553	0.565597	0.238787	0.464668
TITIN_HUMAN	Q8WZ42	Titin	TTN	23	7	0.71	0.95	1.23	1.06	-0.494109	-0.0740006	0.298658	0.0840643
WDR87_HUMAN	Q6ZQQ6	WD repeat-containing protein 87	WDR87	22	3	0.96	1.56	1.12	1.07	-0.0588937	0.641546	0.163499	0.0976108
MACF1_HUMAN	Q9UPN3	Microtubule-actin cross-linking factor 1, isoforms 1/2/3/5	MACF1	20	4	1.01	1.29	1.1	1.22	0.0143553	0.367371	0.137504	0.286881
DJC13_HUMAN	O75165	DnaJ homolog subfamily C member 13	DNAJC13	20	3	0.54	0.69	0.74	1.08	-0.888969	-0.535332	-0.434403	0.111031
SPTB2_HUMAN	Q01082	Spectrin beta chain, non-erythrocytic 1	SPTBN1	19	3	1.87	1.25	1.49	1.45	0.903038	0.321928	0.575312	0.536053
RYR2_HUMAN	RYR2_HUMAN	Ryanodine receptor 2	RYR2	19	5	0.93	0.91	0.94	0.84	-0.104697	-0.136062	-0.0892673	-0.251539
DYH11_HUMAN	Q96DT5	Dynein heavy chain 11, axonemal	DNAH11	18	11	1.31	1.78	1.53	1.19	0.389567	0.831877	0.613532	0.250962
EVPL_HUMAN;EVPLL_HUMAN	Q92817	Envoplakin	EVPL	17	6	1.11	1.55	1.59	1.41	0.15056	0.632268	0.669027	0.495695
AHNK_HUMAN	Q09666	Neuroblast differentiation-associated protein AHNAK	AHNAK	17	2	1.09	0.94	0.78	1.14	0.124328	-0.0892673	-0.358454	0.189034
FHAD1_HUMAN	B1AJZ9	Forkhead-associated domain-containing protein 1	FHAD1	17	5	0.82	0.99	0.82	1.15	-0.286304	-0.0144996	-0.286304	0.201634
PLEC_HUMAN;S14L6_HUMAN	Q15149	Plectin	PLEC	16	2	1.01	1.05	0.96	1.06	0.0143553	0.0703893	-0.0588937	0.0840643
GOGA5_HUMAN	Q8TBA6	Golgin subfamily A member 5	GOLGA5	16	2	0.73	0.61	0.72	1.05	-0.454032	-0.713119	-0.473931	0.0703893
MF2L2_HUMAN	Q86YR7	Probable guanine nucleotide exchange factor MCF2L2	MCF2L2	16	2	0.89	0.52	1.11	0.76	-0.168123	-0.943416	0.15056	-0.395929
TPR_HUMAN	P12270	Nucleoprotein TPR	TPR	15	2	0.65	0.89	1.16	0.89	-0.621488	-0.168123	0.214125	-0.168123
AHNK2_HUMAN	Q8IVF2	Protein AHNAK2	AHNAK2	15	3	1.12	1.09	0.66	0.75	0.163499	0.124328	-0.599462	-0.415037
MUC16_HUMAN;ITPA_HUMAN	Q8WXI7	Mucin-16	MUC16	15	4	1.41	1.16	1.36	0.94	0.495695	0.214125	0.443607	-0.0892673
FAT3_HUMAN	Q8TDW7	Protocadherin Fat 3	FAT3	15	2	0.37	0.46	0.29	0.36	-1.4344	-1.12029	-1.78588	-1.47393
			Removed albumin and IgG
			Total n° of final protein identification 159							log2 ratio corresponding to ± 1.3 Fold Change			-0.378513
													0.378512
